# Supplementary material for: Peroxisomal core structures segregate diverse metabolic pathways
Source: Nat Commun. 2025 Feb 20;16:1802. doi: 10.1038/s41467-025-57053-9 (PMC11842775; doi:10.1038/s41467-025-57053-9)
Supplement: Supplementary file 3 — Supplementary Data 1 [file 41467_2025_57053_MOESM3_ESM.xlsx]

## Sheet: Tabelle1
NCBI Accession Number	predicted function	length	TIIV-like motif	position of the motif	localization into subdomains/ -populations
UMAG_11660	Choline/carnitine acyltransferase domain-containing protein	713 aa	yes	T405IVV408	no
UMAG_04479	4-coumarate-CoA ligase	564 aa	yes	T84VLL87	yes
UMAG_04063	AB hydrolase-1 domain-containing protein	395 aa	yes	T46LLL49	yes
UMAG_02023	Long-chain fatty alcohol oxidase involved in the omega-oxidation pathway of lipid degradation	772 aa	yes	T243LIV246	yes
UMAG_06153	4-coumarate-CoA ligase	573 aa	yes	T92ILV95	yes
UMAG_01438	Acyltransferase involved in MEL production	578 aa	yes	T567IIV570	yes
UMAG_03116	Acyltransferase involved in MEL production	591 aa	no		yes
UMAG_02208	Acyl-coenzyme A oxidase	688 aa	no		no
UMAG_02182	Putative NADPH-dependent beta-ketoacyl reductase (RhlG)	292 aa	no		no
UMAG_11300	DinB-like domain-containing protein	261 aa	no		no
UMAG_12289	Dephospho-CoA kinase	280 aa	no		no
UMAG_03935	FAD dependent oxidoreductase domain-containing protein	521 aa	no		yes
UMAG_03158	Enoyl-CoA hydratase	322 aa	no		yes
UMAG_01540	FMO1-flavin-containing monooxygenase	579 aa	no		yes
UMAG_02097	Enoyl-CoA hydratase/isomerase domain-containing protein	318 aa	no		no
UMAG_06455	Serine aminopeptidase S33 domain-containing protein	309 aa	no		yes
UMAG_01966	acyl-CoA oxidase	743 aa	no		no
UMAG_02028	acyl-CoA oxidase	718 aa	no		no
UMAG_15004	malate synthase	527 aa	yes	T239VLI242	yes
UMAG_05703	D-amino acid oxidase	365 aa	yes	T217VLI220	yes
UMAG_02862	AB hydrolase-1 domain-containing protein	562 aa	no		yes
UMAG_03122	GH16 domain-containing protein	442 aa	no		yes
