# Supplementary material for: Peroxisomal core structures segregate diverse metabolic pathways
Source: Nat Commun. 2025 Feb 20;16:1802. doi: 10.1038/s41467-025-57053-9 (PMC11842775; doi:10.1038/s41467-025-57053-9)
Supplement: Supplementary file 4 — Supplementary Data 2 [file 41467_2025_57053_MOESM4_ESM.xlsx]

## Sheet: Tabelle1
symbol	name	MGI ID	NCBI Gene ID		motif (T[ILV][ILV]V)	length
Adrb1	adrenergic receptor, beta 1	MGI:87937	11554		T118IVV121	467 aa
Ldhb	lactate dehydrogenase B	MGI:96763	16832		T134IIV137	342 aa
Ephx2	epoxide hydrolase 2, cytoplasmic	MGI:99500	13850	isoform 1	T183ILV186	537 aa
				isoform 2	T135ILV138	489 aa
				isoform 3	T201ILV204	555 aa
Dhrs4	dehydrogenase/reductase 4	MGI:90169	28200		T269VVV272	280 aa
Decr2	2-4-dienoyl-Coenzyme A reductase 2, peroxisomal	MGI:1347059	26378	isoform 1	T56VIV59	293 aa
				isoform 2	T56VIV59	258 aa
				isoform 3	T8VIV11	269 aa
Sema6c	sema domain, transmembrane domain (TM), and cytoplasmic domain, (semaphorin) 6C	MGI:1338032	20360		T74LLV77	81 aa
Baiap2	brain-specific angiogenesis inhibitor 1-associated protein 2	MGI:2137336	108100		T405LLV408	522 aa
Ptgis	prostaglandin I2 (prostacyclin) synthase	MGI:1097156	19223		T68VLV71	502 aa
