# Supplementary material for: Peroxisomal core structures segregate diverse metabolic pathways
Source: Nat Commun. 2025 Feb 20;16:1802. doi: 10.1038/s41467-025-57053-9 (PMC11842775; doi:10.1038/s41467-025-57053-9)
Supplement: Supplementary file 5 — Supplementary Data 3 [file 41467_2025_57053_MOESM5_ESM.xlsx]

## Sheet: Plasmids_oligos
Plasmid	Oligonucleotides	Sequence [5'-3']	Restriction site(s)/ Cloning strategy	Vector	Reference
pmCherry-SKL					Freitag et al., 2012
pGFP-Mac1					Freitag et al., 2014
pGFP-SKL			BsrGI HindII	pmCherry-SKL	This study
			HindIII
pmCherry-Mac1			BsrGI	pGFP-Mac1 pmCherry	This study
pGFP-Mac3	Mac3_fwd	atatgaagctatcccatgccgaataccttcg	EcoRV	potef-GFP-Ala6-MMXN (Böhmer et al., 2008)	This study
	Mac3_rev	atatgatatcctaaagtgaagcaatgtgacagc
pmCherry-Mac3			BsrGI	pGFP-Mac1 pmCherry	This study
pGFP-Uox1	Uox1_fwd	atatggcgcgccatgtctggcaaagcttcctcc	MluI XbaI	potef-GFP-Ala6-MMXN (Böhmer et al., 2008)	This study
	Uox1_rev	atattctagatcagagcttagcagcagacaagc
pGFP-PTS1Mac1	Mac1_PTS1_fwd				Freitag et al., 2014
	Mac1_PTS1_rev
pGFP-PTS1Mac3	Mac3_PTS1_fwd	cgcgtaacgatcatcgtccagtgctgtcacattgcttcactttagt	MluI XbaI	potef-GFP-Ala6-MMXN (Böhmer et al., 2008)	This study
	Mac3_PTS1_rev	ctagactaaagtgaagcaatgtgacagcactggacgatgatcgta
pGFP-Mls1	Mls1_fwd	atatgatatcccatgtccgtcgaaggcgtcc	EcoRV	potef-GFP-Ala6-MMXN (Böhmer et al., 2008)	This study
	Mls1_rev	atatgatatctcagatacgcgcaggcgc
pGFP-Aox1	Aox1_fwd	atatgatatcccatggcgtctactcgccctg	EcoRV	potef-GFP-Ala6-MMXN (Böhmer et al., 2008)	This study
	Aox1_rev	atatgatatctcacaacctcgcccgttcag
pGFP-Umag_11660	11660_fwd	atatacgcgtaatgttgctgatcaggcaacgaaacgg	MluI NotI	potef-GFP-Ala6-MMXN (Böhmer et al., 2008)	This study
	11660_rev	atatgcggccgcctacagcttcgacttgagttgctggtc
pGFP-Umag_02023	02023_fwd	atatggcgcgccatgtcggttgcaacgaaggggggc	MluI NotI	potef-GFP-Ala6-MMXN (Böhmer et al., 2008)	This study
	02023_rev	atatgcggccgcctacaggcgggcttgttctccagc
pGFP-Umag_04063	04063_fwd	atatacgcgtaatgttggacatcactgcttctcg	MluI NotI	potef-GFP-Ala6-MMXN (Böhmer et al., 2008)	This study
	04063_rev	atatgcggccgcctagagcttacttgtcatccaccc
pGFP-Umag_04479	04479_fwd	atatacgcgtaatgcagaagatcggaccatac	MluI NotI	potef-GFP-Ala6-MMXN (Böhmer et al., 2008)	This study
	04479_rev	atatgcggccgctcacagtttcgcctttcc
pGFP-Umag_06153	06153_fwd	atatacgcgtaatgacgcagcctagctcc	MluI NotI	potef-GFP-Ala6-MMXN (Böhmer et al., 2008)	This study
	06153_rev	atatgcggccgcctacagatttgctcgcggc
pGFP-Umag_02097	02097_fwd	atatacgcgtaatgacctcctctaaaatcatgatgccg	MluI NotI	potef-GFP-Ala6-MMXN (Böhmer et al., 2008)	This study
	02097_rev	atatgcggccgctcaaagctttgacctcgcgtggctgg
pGFP-Umag_02182	02182_fwd	atatacgcgtaatgcccaaggacgcagctcccg	MluI NotI	potef-GFP-Ala6-MMXN (Böhmer et al., 2008)	This study
	02182_rev	atatgcggccgcttacagacgaggctggaactggatgc
pGFP-Umag_06455	06455_fwd	atatacgcgtaatgcaagaagtggaactacgtataccttc	MluI NotI	potef-GFP-Ala6-MMXN (Böhmer et al., 2008)	This study
	06455_rev	atatgcggccgctcacagcctggatggcgagctcg
pGFP-Umag_11300	11300_fwd	atatacgcgtaatgaagctttctgtatcgtcttgcaagg	MluI NotI	potef-GFP-Ala6-MMXN (Böhmer et al., 2008)	This study
	11300_rev	atatgcggccgcctacagcttcgacttgagttgctggtc
pGFP-Umag_02862	02862_fwd	atatggcgcgccatgagggagactaaactgcacatcccc	MluI NotI	potef-GFP-Ala6-MMXN (Böhmer et al., 2008)	This study
	02862_rev	atatgcggccgcctacaagcgcgacttggctctttgtg
pGFP-Umag_03158	03158_fwd	atatggcgcgccatgtcaggttggacgcccatc	MluI NotI	potef-GFP-Ala6-MMXN (Böhmer et al., 2008)	This study
	03158_rev	atatgcggccgcttacaacttgctcttagctgcagcgg
pGFP-Umag_12289	12289_fwd	atatacgcgtaatgttggttgtgggactcaccgg	MluI NotI	potef-GFP-Ala6-MMXN (Böhmer et al., 2008)	This study
	12289_rev	atatgcggccgcttacagcttgctgctgggcaagg
pGFP-Dao1	Dao1_fwd	atatggcgcgccatgacaaatcaacttcacgtagtgg	MluI NotI	potef-GFP-Ala6-MMXN (Böhmer et al., 2008)	This study
	Dao1_rev	atatgcggccgcctacagcctcgactggcgacc
pGFP-TIIV	TIIV_fwd	cgcgtaaccatcatcgtccagtgctgtcacattgcttcactttagt	MluI XbaI	potef-GFP-Ala6-MMXN (Böhmer et al., 2008)	This study
	TIIV_rev	ctagactaaagtgaagcaatgtgacagcactggcggatgatcagta
pGFP-HexA	HexA_fwd	atatacgcgtaatgggttactacgacgacgacg	MluI XbaI	potef-GFP-Ala6-MMXN (Böhmer et al., 2008)	This study
	HexA_rev	atattctagattatagacgggaagagtggatg
pGFP-minimal motif	TIIV_minimal_fwd	cgcgtaaccatcatcgtcaagtcgaagttgtaat	MluI XbaI	potef-GFP-Ala6-MMXN (Böhmer et al., 2008)	This study
	TIIV_minimal_rev	ctagattacaacttcgacttgacgatgatggtta
PTS2-GFP					Kremp et al., 2020
PTS2-GFP TIIV	TIIV_fwd	cgcgtaaccatcatcgtccagtgctgtcacattgcttcactttagt	MluI XbaI	potef-GFP-Ala6-MMXN (Böhmer et al., 2008)	This study
	TIIV_rev	ctagactaaagtgaagcaatgtgacagcactggcggatgatcagta
MTS-GFP					Bortfeld et al., 2004
MTS-GFP-TIIV	TIIV_fwd	cgcgtaaccatcatcgtccagtgctgtcacattgcttcactttagt	MluI XbaI	potef-GFP-Ala6-MMXN (Böhmer et al., 2008)	This study
	TIIV_rev	ctagactaaagtgaagcaatgtgacagcactggcggatgatcagta
GFP-12mer-SKL (TIIVQCCHIASL)	12mer_SKL_fwd	cgcgtaaccatcatcgtccagtgctgtcacatttcgaagttgtaa	MluI XbaI	potef-GFP-Ala6-MMXN (Böhmer et al., 2008)	This study
	12mer_SKL_rev	ctagttacaacttcgaaatgtgacagcactggacgatgatggtta
GFP-9mer-SKL (VQCCHIASL)	9mer_SKL_fwd	cgcgtagtccagtgctgtcacatttcgaagttgtaa	MluI XbaI	potef-GFP-Ala6-MMXN (Böhmer et al., 2008)	This study
	9mer_SKL_rev	ctagttacaacttcgaaatgtgacagcactggacta
GFP-7mer-SKL (CCHIASL)	7mer_SKL_fwd	cgcgtatgtcacatttcgaagttgtaa	MluI XbaI	potef-GFP-Ala6-MMXN (Böhmer et al., 2008)	This study
	7mer_SKL_rev	ctagttacaacttcgaaatgtgacata
pEGFP-Mini_PTS1-SKL	Mini-PTS1-SKL_fwd	gtacaaggccgcggcagccgccgcacgcgtgaccatcattgtaaaatcaaagttgtagg	BsrGI SalI	pEGFP-C1 (Clontech)	This study
	Mini-PTS1-SKL_rev	tcgacctacaactttgattttacaatgatggtcacgcgtgcggcggctgccgcggcctt
pmCherry-Uricase	Uricase genestring		BglII SalI	pmCherry-C1 (Clontech)	This study
GFP-PTS1Mac3(TIIR)	TIIR fw	cgcgtaaccatcatccgccagtgctgtcacattgcttcactttagt	MluI	potef-GFP-Ala6-MMXN (Böhmer et al., 2008)	This study
	TIIR rev	ctagactaaagtgaagcaatgtgacagcactggcggatgatggtta	XbaI
GFP-PTS1Mac3(RIIV)	RIIV fw	cgcgtacgcatcatcgtccagtgctgtcacattgcttcactttagt	MluI	potef-GFP-Ala6-MMXN (Böhmer et al., 2008)	This study
	RIIV rev	ctagactaaagtgaagcaatgtgacagcactggacgatgatgcgta	XbaI
GFP-PTS1Mac3(AIIV)	AIIV fw	cgcgtagccatcatcgtccagtgctgtcacattgcttcactttagt	MluI	potef-GFP-Ala6-MMXN (Böhmer et al., 2008)	This study
	AIIV rev	ctagactaaagtgaagcaatgtgacagcactggacgatgatggcta	XbaI
GFP-PTS1Mac3(TAIV)	TAIV fw	cgcgtaaccgccatcgtccagtgctgtcacattgcttcactttagt	MluI	potef-GFP-Ala6-MMXN (Böhmer et al., 2008)	This study
	TAIV rev	ctagactaaagtgaagcaatgtgacagcactggacgatggcggtta	XbaI
GFP-PTS1Mac3(TIAV)	TIAV fw	cgcgtaaccatcgccgtccagtgctgtcacattgcttcactttagt	MluI	potef-GFP-Ala6-MMXN (Böhmer et al., 2008)	This study
	TIAV rev	ctagactaaagtgaagcaatgtgacagcactggacggcgatggtta	XbaI
GFP-PTS1Mac3(TIIA)	TIIA fw	cgcgtaaccatcatcgcccagtgctgtcacattgcttcactttagt	MluI	potef-GFP-Ala6-MMXN (Böhmer et al., 2008)	This study
	TIIA rev	ctagactaaagtgaagcaatgtgacagcactgggcgatgatggtta	XbaI
Pmac1-GFP-Mac1	pmac1 fw	caggtaccgctcatgcatttcc	KpnI	potef-GFP-Mac1	This study
	pmac1 rev	cacccgggatgtctgcgatgacgaaccg	XmaI
T7-GFP	Al323 GFP fw	ttaaggtctcccatgggcgtgagcaagggcgaggagc	BsaI	pET24d (Novagen)	This study
	Al323 GFP rev	ttaaggtctcctcgagttacttgtacagctcgtccatgccg
T7-GFP-TIIV	Al323 GFP fw	ttaaggtctcccatgggcgtgagcaagggcgaggagc	BsaI	pET24d (Novagen)	This study
	Al323 GFP-TIIV rev	ttaaggtctcctcgagttagacgatgatggtcttgtacagctcgtccatgccg
GFP-Mac3	Ml502	gctacgtagcatgccgaataccttcgagcaag	MscI	potef-GFP-Ala6-MMXN (Böhmer et al., 2008)	This study
	Ml503	gagcggccgcctaaagtgaagcaatgtgacagcactgg	NotI
GFP-Mac3-PTS1Mac1	Ml502	gctacgtagcatgccgaataccttcgagcaag	MscI	potef-GFP-Ala6-MMXN (Böhmer et al., 2008)	This study
	Ml504	gagcggccgcctagagacgagcaaacacaggagcggtcgcatcgaccgagcagacgcgttccaagatggcgg	NotI
T7-GFP-TIIR	Al323 GFP fw	ttaaggtctcccatgggcgtgagcaagggcgaggagc	BsaI	pET24d (Novagen)	This study
	Al323 GFP-TIIR rev	ttaaggtctcctcgagttacctgatgatggtcttgtacagctcgtccatgccg
pGFP-Mac3-V570R	Mac3_fwd	atatggcgcgccatgccgaataccttcgagca	AscI	potef-GFP-Ala6-MMXN (Böhmer et al., 2008)	This study
	Mac3(TIIR)_rev	atattctagactaaagtgaagcaatgtgacagcactgcctgatgatcgtgcagacgcgttccaagatgg	XbaI
T7-Mac3	Al323 Mac3 fw	ttaaggtctcccatgggcccgaataccttcgagcaagt	BsaI	pET24d (Novagen)	This study
	Al323 Mac3 rev	ttaaggtctcctcgagctaaagtgaagcaatgtgac
T7-Mac3-V570R	Al323 Mac3 fw	ttaaggtctcccatgggcccgaataccttcgagcaagt	BsaI	pET24d (Novagen)	This study
	Al323 Mac3(TIIR) rev	ttaaggtctcctcgagctaaagtgaagcaatgtgacagcactgcctgatgatcgtgcagacgcgttccaagatgg
pGFP-Umag_02028	02028_fwd	cgcgtaggagaagcagtgccattcactgaacgggcgaggttgtgat	MluI XbaI	potef-GFP-Ala6-MMXN (Böhmer et al., 2008)	This study
	02028_rev	ctagatcacaacctcgcccgttcagtgaatggcactgcttctccta
pGFP-Umag_01966	01966_fwd	atatacgcgtcatgtcgaactctgatccaaagg	MluI NotI	potef-GFP-Ala6-MMXN (Böhmer et al., 2008)	This study
	01966_rev	atatgcggccgcctaaaggttcgacctctcggc
pGFP-Uox1-V124R	Uox1_fwd frag 1	acaaggccgcggcagccgccgcacgcgtggaaatgtctggcaaagcttcctc	Gibson Assembly	potef-GFP-Ala6-MMXN (Böhmer et al., 2008)	This study
	Uox_rev frag 1	cttgtgagcaccaccgtctttctgatccaacctaatacgcgtccacttgtgct	Gibson Assembly
pGFP-Uox1-V124R	Uox1_fwd frag 2	acgcgtattaggttggatcag	Gibson Assembly	potef-GFP-Ala6-MMXN (Böhmer et al., 2008)	This study
	Uox_rev frag 2	aacgatctgcagccgggcggccgctctagatcagagcttagcagcagaca	Gibson Assembly
pGFP-Uox-V124R-R197A	Uox1_fwd frag 1	GTACAAGGCCGCGGCAGCCGCCGCACGCGTaatgtctggcaaagcttcctc	Gibson Assembly	potef-GFP-Ala6-MMXN (Böhmer et al., 2008)	This study
	Uox_rev frag 1	ctcgacctcggtagagaaaatcgcgtcgtgcacctccttgagcgtggtga	Gibson Assembly
pGFP-Uox-V124R-R197A	Uox1_fwd frag 2	cacgacgcgattttctctac	Gibson Assembly	potef-GFP-Ala6-MMXN (Böhmer et al., 2008)	This study
	Uox_rev frag 2	aacgatctgcagccgggcggccgctctagatcagagcttagcagcagaca	Gibson Assembly
pGFP-Pex12	Pex12_fwd	atataacgcgtatggatgtactcacttcagt	MluI XbaI	potef-GFP-Ala6-MMXN (Böhmer et al., 2008)	This study
	Pex12_rev	atatctagatcaaccgaggacctttcgta

## Sheet: Strains
Strain	Genotype	Resistances	Reference
Bub8 mCherry-SKL	a2 b4 Potef:mcherry-SKL	HygR	Freitag et al., 2012
MB215 mCherry-SKL	a2 b13 Potef:mcherry-SKL	HygR	Freitag et al., 2012
Bub8 mCherry-SKL GFP-Mac1	a2 b4 Potef:mcherry-SKL ipR[Potef:egfp-Mac1]ipS	HygR, CbxR	Freitag et al., 2014
MB215 mCherry-SKL GFP-Mac1	a2 b13 Potef:mcherry-SKL ipR[Potef:egfp-Mac1]ipS	HygR, CbxR	Freitag et al., 2014
Bub8 mCherry-SKL GFP-Mac3	a2 b4 Potef:mcherry-SKL ipR[Potef:egfp-Mac3]ipS	HygR, CbxR	This study
MB215 mCherry-SKL GFP-Mac3	a2 b13 Potef:mcherry-SKL ipR[Potef:egfp-Mac3]ipS	HygR, CbxR	This study
Bub8 GFP-SKL mCherry-Mac1	a2 b4 Potef:egfp-SKL ipR[Potef:mcherry-Mac1]ipS	HygR, CbxR, GR	This study
Bub8 mCherry-Mac3 GFP-SKL	a2 b4 ipR[Potef:mcherry-Mac3]ipS Potef:egfp-SKL	HygR, CbxR	This study
Bub8 GFP-Mac3 mCherry-Mac3	a2 b4 ipR[Potef:egfp-Mac3]ipS ipR[Potef:mcherry-Mac3]ipS	CbxR, GR	This study
Bub8 GFP-SKL mCherry-SKL	a2 b4 Potef:egfp-SKL ipR[Potef:mcherry-SKL]ipS	HygR, CbxR, GR	This study
MB215 mCherry-SKL GFP-Uox1	a2 b13 Potef:mcherry-SKL ipR[Potef:egfp-Uox1]ipS	HygR, CbxR	This study
MB215 GFP-Uox1 mCherry-Mac1	a2 b13 Potef:mcherry-Mac1 ipR[Potef:egfp-Uox1]ipS	HygR, CbxR	This study
MB215 GFP-Uox1 mCherry-Mac3	a2 b13 Potef:mcherry-Mac3 ipR[Potef:egfp-Uox1]ipS	HygR, CbxR	This study
MB215 mCherry-Mac3 GFP-MmUox1	a2 b13 Potef:mcherry-Mac3 ipR[Potef:egfp-MmUox1]ipS	HygR, CbxR	This study
MB215 mCherry-SKL GFP-MmUox1	a2 b13 Potef:mcherry-SKL ipR[Potef:egfp-MmUox1]ipS	HygR, CbxR	This study
Bub8 mCherry-SKL GFP-PTS1Mac1	a2 b4 Potef:mcherry-SKL ipR[Potef:egfp-PTS1Mac1]ipS	HygR, CbxR	This study
Bub8 mCherry-SKL GFP-PTS1Mac3	a2 b4 Potef:mcherry-SKL ipR[Potef:egfp-PTS1Mac3]ipS	HygR, CbxR	This study
MB212 mCherry-SKL GFP-TIIV-SKL	a2 b13 Potef:mcherry-SKL ipR[Potef:egfp-TIIV-SKL]ipS	HygR, CbxR	This study
MB215 mCherry-SKL PTS2-GFP	a2 b13 Potef:mcherry-SKL ipR[Potef:PTS2-egfp]ipS	HygR, CbxR	Kremp et al., 2020
MB215 mCherry-SKL PTS2-GFP-TIIV	a2 b13 Potef:mcherry-SKL ipR[Potef:PTS2-egfp-TIIV]ipS	HygR, CbxR	This study
MB215 MTS-mCherry MTS-GFP-TIIV	a2 b13 Potef:MTS-mcherry ipR[Potef:MTS-egfp]ipS	HygR, CbxR	This study
MB215 MTS-mCherry MTS-GFP	a2 b13 Potef:MTS-mcherry ipR[Potef:MTS-egfp-TIIV]ipS	HygR, CbxR	This study
MB215 mCherry-SKL GFP-12mer-SKL (TIIVQCCHIASL)	a2 b13 Potef:mcherry-SKL ipR[Potef:egfp-12mer-SKL]ipS	HygR, CbxR	This study
MB215 mCherry-SKL GFP-9mer-SKL (VQCCHIASL)	a2 b13 Potef:mcherry-SKL ipR[Potef:egfp-9mer-SKL]ipS	HygR, CbxR	This study
MB215 mCherry-SKL GFP-7mer-SKL (CCHIASL)	a2 b13 Potef:mcherry-SKL ipR[Potef:egfp-7mer-SKL]ipS	HygR, CbxR	This study
Bub8 GFP-Mls1 mCherry-Mac1	a2 b4 ipR[Potef:egfp-Mls1]ipS ipR[Potef:mcherry-Mac1]ipS	CbxR, GR	This study
Bub8 GFP-Mls1 mCherry-Mac3	a2 b4 ipR[Potef:egfp-Mls1]ipS ipR[Potef:mcherry-Mac3]ipS	CbxR, GR	This study
Bub8 GFP-Mls1 mCherry-SKL	a2 b4 ipR[Potef:egfp-Mls1]ipS ipR[Potef:mcherry-SKL]ipS	CbxR, HR	This study
Bub8 mCherry-SKL GFP-Aox1	a2 b4 Potef:mcherry-SKL ipR[Potef:egfp-Aox1]ipS	HygR, CbxR	This study
MB215 mCherry-SKL GFP-Umag_11660	a2 b13 Potef:mcherry-SKL ipR[Potef:egfp-umag_11660]ipS	HygR, CbxR	This study
MB215 mCherry-SKL GFP-Umag_02023	a2 b13 Potef:mcherry-SKL ipR[Potef:egfp-umag_02023]ipS	HygR, CbxR	This study
MB215 mCherry-SKL GFP-Umag_04063	a2 b13 Potef:mcherry-SKL ipR[Potef:egfp-umag_04063]ipS	HygR, CbxR	This study
MB215 mCherry-SKL GFP-Umag_04479	a2 b13 Potef:mcherry-SKL ipR[Potef:egfp-umag_04479]ipS	HygR, CbxR	This study
MB215 mCherry-SKL GFP-Umag_06153	a2 b13 Potef:mcherry-SKL ipR[Potef:egfp-umag_06153]ipS	HygR, CbxR	This study
MB215 mCherry-SKL GFP-Dao1	a2 b13 Potef:mcherry-SKL ipR[Potef:egfp-Dao1]ipS	HygR, CbxR	This study
MB215 mCherry-SKL GFP-Mls1	a2 b13 Potef:mcherry-SKL ipR[Potef:egfp-Mls1]ipS	HygR, CbxR	This study
MB215 mCherry-SKL GFP-Umag_02097	a2 b13 Potef:mcherry-SKL ipR[Potef:egfp-umag_02097]ipS	HygR, CbxR	This study
MB215 mCherry-SKL GFP-Umag_02182	a2 b13 Potef:mcherry-SKL ipR[Potef:egfp-umag_02182]ipS	HygR, CbxR	This study
MB215 mCherry-SKL GFP-Umag_06455	a2 b13 Potef:mcherry-SKL ipR[Potef:egfp-umag_06455]ipS	HygR, CbxR	This study
MB215 mCherry-SKL GFP-Umag_11300	a2 b13 Potef:mcherry-SKL ipR[Potef:egfp-umag_11300]ipS	HygR, CbxR	This study
MB215 mCherry-SKL GFP-Umag_01540	a2 b13 Potef:mcherry-SKL ipR[Potef:egfp-umag_01540]ipS	HygR, CbxR	This study
MB215 mCherry-SKL GFP-Umag_01332	a2 b13 Potef:mcherry-SKL ipR[Potef:egfp-umag_01332]ipS	HygR, CbxR	This study
MB215 mCherry-SKL GFP-Umag_03935	a2 b13 Potef:mcherry-SKL ipR[Potef:egfp-umag_03935]ipS	HygR, CbxR	This study
MB215 mCherry-SKL GFP-Umag_02862	a2 b13 Potef:mcherry-SKL ipR[Potef:egfp-umag_02862]ipS	HygR, CbxR	This study
MB215 mCherry-SKL GFP-Umag_03158	a2 b13 Potef:mcherry-SKL ipR[Potef:egfp-umag_03158]ipS	HygR, CbxR	This study
MB215 mCherry-SKL GFP-Aox1	a2 b13 Potef:mcherry-SKL ipR[Potef:egfp-Aox1]ipS	HygR, CbxR	This study
MB215 mCherry-SKL GFP-Umag_12289	a2 b13 Potef:mcherry-SKL ipR[Potef:egfp-umag_12289]ipS	HygR, CbxR	This study
MB215 mCherry-SKL GFP-Aox1	a2 b13 Potef:mcherry-SKL ipR[Pcrg:egfp-AOX1]ipS	HygR, CbxR	This study
MB215 mCherry-SKL GFP-Mac3	a2 b13 Potef:mcherry-SKL ipR[Pcrg:egfp-Mac3]ipS	HygR, CbxR	This study
MB215 mCherry-Mac3 GFP-HexA	a2 b13 Potef:mcherry-Mac3 ipR[Potef:egfp-HexA]ipS	HygR, CbxR	This study
MB215 mCherry-SKL GFP-HexA	a2 b13 Potef:mcherry-SKL ipR[Potef:egfp-HexA]ipS	HygR, CbxR	This study
MB215 mCherry-SKL GFP-AIIV	a2 b13 Potef:mcherry-SKL ipR[Potef:egfp-PTS1Mac3(AIIV)]ipS	HygR, CbxR	This study
MB215 mCherry-SKL GFP-TAIV	a2 b13 Potef:mcherry-SKL ipR[Potef:egfp-PTS1Mac3(TAIV)]ipS	HygR, CbxR	This study
MB215 mCherry-SKL GFP-TIAV	a2 b13 Potef:mcherry-SKL ipR[Potef:egfp-PTS1Mac3(TIAV)]ipS	HygR, CbxR	This study
MB215 mCherry-SKL GFP-TIIA	a2 b13 Potef:mcherry-SKL ipR[Potef:egfp-PTS1Mac3(TIIA)]ipS	HygR, CbxR	This study
MB215 mCherry-SKL GFP-RIIV	a2 b13 Potef:mcherry-SKL ipR[Potef:egfp-PTS1Mac3(RIIV)]ipS	HygR, CbxR	This study
MB215 mCherry-SKL GFP-TIIR	a2 b13 Potef:mcherry-SKL ipR[Potef:egfp-PTS1Mac3(TIIR)]ipS	HygR, CbxR	This study
MB215 mCherry-SKL Pmac1-GFP-Mac1	a2 b13 Potef:mcherry-SKL ipR[Pmac1:egfp-Mac1]ipS	HygR, CbxR	This study
MB215 GFP-Mac3-PTS1Mac1	a2 b13 [Potef:egfp-Mac3-PTS1Mac1]ipS	CbxR	This study
MB215 ∆mac2 ∆pex6 GFP-Mac3-PTS1Mac1	a2 b13 [Potef:egfp-Mac3-PTS1Mac1]ipS	GentR, CbxR	This study
MB215 ∆mac2 ∆pex6	a2 b13	GentR	Freitag, et al. 2014
MB215 GFP-Mac3	a2 b13 [Potef:egfp-Mac3]ipS	CbxR	This study
MB215 ∆mac2 ∆pex6 GFP-Mac3	a2 b13 [Potef:egfp-Mac3]ipS	GentR, CbxR	This study
MB215 mCherry-SKL GFP-UMAG_02028	a2 b13 Potef:mcherry-SKL ipR[Potef:egfp-Umag_02028]ipS	HygR, CbxR	This study
MB215 mCherry-SKL GFP-UMAG_01966	a2 b13 Potef:mcherry-SKL ipR[Potef:egfp-Umag_01966]ipS	HygR, CbxR	This study
MB215 mCherry-SKL GFP-Mac3-V570R	a2 b13 Potef:mcherry-SKL ipR[Potef:egfp-Mac3-V570R]ipS	HygR, CbxR	This study
MB215 mCherry-SKL GFP-Uox1-V124R	a2 b4 Potef:mcherry-SKL ipR[Potef:egfp-Uox1-V124R]ipS	HygR, CbxR	This study
BL21	F– ompT hsdSB (rB–, mB–) gal dcm (DE3)		Thermofisher Scientific
Top10	F-mcrA Δ(mrr-hsdRMS-mcrBC) Φ80LacZΔM15 Δ LacX74 recA1 araD139 Δ(araleu) 7697 galU galK rpsL (StrR) endA1 nupG		Thermofisher Scientific
MB215 mCherry-Mac3 GFP-Mac3-V570R	a2 b13 Potef:mcherry-Mac3 ipR[Potef:egfp-Mac3-V570R]ipS	GentR, CbxR	This study
MB215 mCherry-Mac3 GFP-Pex12	a2 b13 Potef:mcherry-Mac3 ipR[Potef:egfp-Pex12]ipS	GentR, CbxR	This study
MB215 mCherry-Mac1 GFP-Pex12	a2 b13 Potef:mcherry-Mac1 ipR[Potef:egfp-Pex12]ipS	GentR, CbxR	This study
MB215 ∆pex5 mCherry-SKL GFP-Uox1	a2 b13 Potef:mcherry-SKL ipR[Potef:egfp-Uox1]ipS	NatR, HygR, CbxR	This study
MB215 ∆pex5 mCherry-SKL GFP-Mac1	a2 b13 Potef:mcherry-SKL ipR[Potef:egfp-Mac1]ipS	NatR, HygR, CbxR	This study
MB215 ∆pex5 mCherry-SKL GFP-Mac3	a2 b13 Potef:mcherry-SKL ipR[Potef:egfp-Mac3]ipS	NatR, HygR, CbxR	This study
MB215 ∆Mac3 GFP-Mac1	a2 b13 [Potef:egfp-Mac1]ipS	GentR, CbxR	This study
MB215 ∆Mac1 mCherry-Mac3	a2 b13 [Potef:mCherry-Mac3-Mac3]ipS	GentR, CbxR	This study
