# Supplementary material for: Peroxisomal core structures segregate diverse metabolic pathways
Source: Nat Commun. 2025 Feb 20;16:1802. doi: 10.1038/s41467-025-57053-9 (PMC11842775; doi:10.1038/s41467-025-57053-9)
Supplement: Supplementary file 6 — Supplementary Data 4 [file 41467_2025_57053_MOESM6_ESM.ijm]

/*
Macro for automatic detection and measurement of point-shaped fluorescent signals in two channels

To use this macro, a parent directory is required, containing subfolders of unprocessed image 
stacks of the RFP channel, the GFP channel as well as the respective deconvolved image stacks, 
each in a separate folder (4 folders in total).

Furthermore, the â€œTurboRegâ€? and â€œStackRegâ€? plugins of the Biomedical Imaging Group 
at the EPFL-Switzerland are required (http://bigwww.epfl.ch).

After starting this macro, the parent directory and the subfolders with the image stacks 
as well as the measurement radius (which serves also as half of the rolling ball radius 
for background subtraction) have to be chosen.
Then, the macro creates average z-projections of all stacks, transforms the 32-bit images of the 
deconvolved stacks into 16-bit, registers the projections of the deconvolved stacks against each 
other and is doing the same with the projections of the unprocessed stacks. For registration the 
ImageJ plugin "StackRegâ€? is used with the â€œRigid Bodyâ€? transformation algorithm. The registered 
projections are then saved into newly created subfolders within the parent directory, named 
â€œRFP_AVG_Projectionsâ€?, â€œGFP_AVG_Projectionsâ€?, â€œRFP_Reference_AVG_Projectionsâ€? and 
â€œGFP_Reference_AVG_Projectionsâ€?.
Next, 16-bit maximum images are created from the projections of the unprocessed stacks 
(saved in â€œNoise_Mergesâ€?) and the deconvolved stacks (saved in â€œRef_Mergesâ€?), separately. The first 
image is then used to create a mask, which excludes the cells. This mask is now applied on the 
reference image to yield a noise estimation. By inserting this noise into the â€œFind Maximaâ€? 
function of ImageJ, signals are detected with point selections as output. This selection is now 
restored in the background-corrected average projections of the unprocessed stacks. Afterwards, 
ROIs with the chosen radius are created around the selections and signal intensities are measured 
for both channels. The ROIs are stored under the image name in a â€œROIsâ€? subfolder; the measurements 
are stored with image labels in one .csv file for the whole macro run in a â€œMeasurementsâ€? folder. 
Additionally, a log file is created during macro progression, which holds information about 
directories, the chosen radius, measured noise levels for each reference image and number of 
signals measured in total.

Written by Christian Renicke, 2014-09-15, christian.renicke@gmail.com
Latest version of 2019-01-21 (Compatability to StackReg 2.0)
*/

macro "Automated two-channel detection and measurement macro"{

//Dialogs for directories
dirparent=getDirectory("Choose parent directory ");
dirRefRFP=getDirectory("Choose RFP reference stack directory");
dirRefGFP=getDirectory("Choose GFP reference stack directory");
dirRFP=getDirectory("Choose RFP stack directory");
dirGFP=getDirectory("Choose GFP stack directory");
setBatchMode(true);

//Variable for radius to measure around maxima 
//and half of the rolling ball radius for background subtraction
Dialog.create("Set radius for spot measurement");
Dialog.addNumber("Radius", 3);
Dialog.show();
var radius = Dialog.getNumber();

//Get area of circular selection in pixels
newImage("Untitled", "8-bit white", 100, 100, 1);
Diameter = radius*2;
run("Specify...", "width=Diameter height=Diameter x=26.50 y=26.50 oval constrain centered");
getStatistics(area);
close();
AreaFromRadius = area;

//Setting up log window for output of relevant parameters and directories
print("Parent Directory:"+"\r"+dirparent);
print("Directory Containing Images for RFP Maxima Detection:"+"\r"+dirRefRFP);
print("Directory Containing Images for GFP Maxima Detection:"+"\r"+dirRefGFP);
print("Directory Containing RFP Images to Measure:"+"\r"+dirRFP);
print("Directory Containing GFP Images to Measure:"+"\r"+dirGFP);
print("Feature radius for measurements [px]="+"\r"+radius);
print("Feature area for measurements [px]="+"\r"+AreaFromRadius);
print("Noise Estimation for Image:"+"\t", "Area[px]"+"\t", "Mean Value [au]"+"\t", 
      "Min Value [au]"+"\t", "Max Value [au]"+"\t", "Set Noise [Max Value]");

//Creating directories
File.makeDirectory(dirparent+File.separator+"RFP_Reference_AVG_Projections"+File.separator);
dirRefRFPAVG=dirparent+File.separator+"RFP_Reference_AVG_Projections"+File.separator;
File.makeDirectory(dirparent+File.separator+"GFP_Reference_AVG_Projections"+File.separator);
dirRefGFPAVG=dirparent+File.separator+"GFP_Reference_AVG_Projections"+File.separator;
File.makeDirectory(dirparent+File.separator+"GFP_AVG_Projections"+File.separator);
dirGFPAVG=dirparent+File.separator+"GFP_AVG_Projections"+File.separator;
File.makeDirectory(dirparent+File.separator+"RFP_AVG_Projections"+File.separator);
dirRFPAVG=dirparent+File.separator+"RFP_AVG_Projections"+File.separator;
File.makeDirectory(dirparent+File.separator+"Noise_Merges"+File.separator);
dirMerge=dirparent+File.separator+"Noise_Merges"+File.separator;
File.makeDirectory(dirparent+File.separator+"Ref_Merges"+File.separator);
dirRefMerge=dirparent+File.separator+"Ref_Merges"+File.separator;
File.makeDirectory(dirparent+File.separator+"Measurements"+File.separator);
dirM=dirparent+File.separator+"Measurements"+File.separator;
File.makeDirectory(dirparent+File.separator+"ROIs"+File.separator);
dirROI=dirparent+File.separator+"ROIs"+File.separator;

listRefRFP = getFileList(dirRefRFP);
listRefGFP = getFileList(dirRefGFP);
listRFP = getFileList(dirRFP);
listGFP = getFileList(dirGFP);

//Projections needed for measurement and maxima detection and image registration
for (i=0; i<listRefRFP.length; i++) {
    showProgress(i+1, listRefRFP.length);
    open(dirRefRFP+listRefRFP[i]);
    titleRefRFP=getTitle();
    titleRefRFPAVGpre="Ref_RFP_AVG_"+titleRefRFP;
    titleRefRFPAVG=replace(titleRefRFPAVGpre, ".tif", "");
    run("Z Project...", "start=1 stop="+nSlices+" projection=[Average Intensity]");
    run("16-bit");
    rename(titleRefRFPAVG);
    close(titleRefRFP);
    open(dirRefGFP+listRefGFP[i]);
    titleRefGFP=getTitle();
    titleRefGFPAVGpre="Ref_GFP_AVG_"+titleRefGFP;
    titleRefGFPAVG=replace(titleRefGFPAVGpre, ".tif", "");
    run("Z Project...", "start=1 stop="+nSlices+" projection=[Average Intensity]");
    run("16-bit");
    rename(titleRefGFPAVG); 
    close(titleRefGFP);
    run("Images to Stack", "name=Stack title=[] use");
    run("StackReg", "transformation=[Rigid Body]");
    run("Stack to Images");
    imageCalculator("Max create", titleRefRFPAVG,titleRefGFPAVG);
    titleRefMergepre="Result of "+titleRefRFPAVG;
    titleRefMerge=replace(titleRefMergepre, "RFP", "Merge");
    selectWindow(titleRefMergepre);
    saveAs("Tiff", dirRefMerge+titleRefMerge);
    close();
    selectWindow(titleRefRFPAVG);
    saveAs("Tiff", dirRefRFPAVG+titleRefRFPAVG);
    close();
    selectWindow(titleRefGFPAVG);
    saveAs("Tiff", dirRefGFPAVG+titleRefGFPAVG);
    close();
    open(dirRFP+listRFP[i]);
    titleRFP=getTitle(); 
    titleRFPAVGpre="AVG_"+titleRFP; 
    titleRFPAVG=replace(titleRFPAVGpre, ".tif", "");
    run("Z Project...", "start=1 stop="+nSlices+" projection=[Average Intensity]");
    rename(titleRFPAVG); 
    close(titleRFP);
    open(dirGFP+listGFP[i]);
    titleGFP=getTitle(); 
    titleGFPAVGpre="AVG_"+titleGFP; 
    titleGFPAVG=replace(titleGFPAVGpre, ".tif", "");
    run("Z Project...", "start=1 stop="+nSlices+" projection=[Average Intensity]");
    rename(titleGFPAVG); 
    close(titleGFP);
    run("Images to Stack", "name=Stack title=[] use");
    run("StackReg", "transformation=[Rigid Body]");
    run("Stack to Images");
    imageCalculator("Max create", titleRFPAVG,titleGFPAVG);
    titleMergepre="Result of "+titleRFPAVG;
    titleMerge=replace(titleMergepre, "RFP", "Merge");
    selectWindow(titleMergepre);
    saveAs("Tiff", dirMerge+titleMerge);
    close();
    selectWindow(titleRFPAVG);
    saveAs("Tiff", dirRFPAVG+titleRFPAVG);
    close();
    selectWindow(titleGFPAVG);
    saveAs("Tiff", dirGFPAVG+titleGFPAVG);
    close();
}

//Detection and measurement
run("Set Measurements...", "area mean min integrated display redirect=None decimal=2");
run("Input/Output...", "jpeg=100 gif=-1 file=.csv use use_file copy_row save_column save_row");
run("Options...", "iterations=1 count=1 black edm=Overwrite");
listRefRFPAVG = getFileList(dirRefRFPAVG);
listRefGFPAVG = getFileList(dirRefGFPAVG);
listRefMerge = getFileList(dirRefMerge);
listMerge = getFileList(dirMerge);
listRFPAVG = getFileList(dirRFPAVG);
listGFPAVG = getFileList(dirGFPAVG);

//Deconvolved RFP as reference
for (i=0; i<listRefRFPAVG.length; i++) {
    showProgress(i+1, listRefRFPAVG.length);
//Noise estimation for following maxima detection
    open(dirRFPAVG+listRFPAVG[i]);
    run("Median...", "radius=2");
    run("Subtract Background...", "rolling=100 sliding");
    run("Enhance Contrast...", "saturated=5.00");
    run("8-bit");
    setAutoThreshold("Otsu");
    run("Convert to Mask");
    run("Create Selection");
    run("Enlarge...", "enlarge=-50");
    close();
    open(dirRefRFPAVG+listRefRFPAVG[i]);
    titleRefRFPAVG=getTitle();
    run("Subtract Background...", "rolling=0.1 sliding");
    run("Gaussian Blur...", "sigma=0.5");
    run("Restore Selection");
    getRawStatistics(nPixels, mean, min, max);
    maxNoise=max;
    run("Select None");
    print(titleRefRFPAVG+"\t", nPixels+"\t", mean+"\t", min+"\t", max+"\t", maxNoise);
//Peroxisome detection
    makeRectangle(22, 20, 1300, 984);
    run("Find Maxima...", "noise="+maxNoise+" output=[Point Selection]");
    close();
//Measurement module
    open(dirRFPAVG+listRFPAVG[i]);
    titleRFPAVG=getTitle();
    run("Subtract Background...", "rolling="+radius*2+" sliding");
    run("Restore Selection");
    open(dirGFPAVG+listGFPAVG[i]);
    titleGFPAVG=getTitle();
    run("Subtract Background...", "rolling="+radius*2+" sliding");
    run("Restore Selection");
    type=selectionType();
    if (type==10) {
        getSelectionCoordinates(x, y);
        for (s=0; s<x.length; s++) {
//RFP measurement
            selectWindow(titleRFPAVG);
            makeOval(x[s]-radius, y[s]-radius, radius*2, radius*2);
            ROILabel=s+1;
            roiManager("add");
            n = roiManager("count");
            roiManager("select", n-1);
            roiManager("Rename", ROILabel);
            run("Measure");
            l=nResults();
            MArea=getResult('Area',l-1);
            RFPint = getResult('RawIntDen', l-1);
            setResult("ROI_Number", l-1, ROILabel);
            setResult("RFP_Intensity", l-1, RFPint);
//GFP measurement
            selectWindow(titleGFPAVG);
            makeOval(x[s]-radius, y[s]-radius, radius*2, radius*2);
            run("Measure");
            l=nResults();
            GFPint = getResult('RawIntDen', l-1);
            setResult("GFP_Intensity", l-2, GFPint);
            setResult("RFP_mean",l-2, RFPint/MArea);
            setResult("GFP_mean", l-2, GFPint/MArea);
            setResult("GFP_RFP_ratio", l-2, GFPint/RFPint);
            IJ.deleteRows(l-1,l-1);
        }
    roiManager("Save", dirROI+titleRefRFPAVG+".zip");
    roiManager("reset");
    close();
    close();
    }
}
//Saving output for RFP reference measurements
selectWindow("Results");
saveAs("Results", dirM+"Results_RFP_Reference.csv");
l = nResults();
print("Peroxisomes measured in total:"+l)
run("Close");
selectWindow("Log");
saveAs("Text", dirM+"log_RFP_Reference.csv");
run("Close");

//Deconvolved GFP as reference
for (i=0; i<listRefGFPAVG.length; i++) {
    showProgress(i+1, listRefGFPAVG.length);
//Noise estimation for following maxima detection
    open(dirGFPAVG+listGFPAVG[i]);
    run("Median...", "radius=2");
    run("Subtract Background...", "rolling=100 sliding");
    run("Enhance Contrast...", "saturated=5.00");
    run("8-bit");
    setAutoThreshold("Otsu");
    run("Convert to Mask");
    run("Create Selection");
    run("Enlarge...", "enlarge=-50");
    close();
    open(dirRefGFPAVG+listRefGFPAVG[i]);
    titleRefGFPAVG=getTitle();
    run("Subtract Background...", "rolling=0.1 sliding");
    run("Gaussian Blur...", "sigma=0.5");
    run("Restore Selection");
    getRawStatistics(nPixels, mean, min, max);
    maxNoise=max;
    run("Select None");
    print(titleRefGFPAVG+"\t", nPixels+"\t", mean+"\t", min+"\t", max+"\t", maxNoise);
//Peroxisome detection
    makeRectangle(22, 20, 1300, 984);
    run("Find Maxima...", "noise="+maxNoise+" output=[Point Selection]");
    close();
//Measurement module
    open(dirRFPAVG+listRFPAVG[i]);
    titleRFPAVG=getTitle();
    run("Subtract Background...", "rolling="+radius*2+" sliding");
    run("Restore Selection");
    open(dirGFPAVG+listGFPAVG[i]);
    titleGFPAVG=getTitle();
    run("Subtract Background...", "rolling="+radius*2+" sliding");
    run("Restore Selection");
    type=selectionType();
    if (type==10) {
        getSelectionCoordinates(x, y);
        for (s=0; s<x.length; s++) {
//RFP measurement
            selectWindow(titleRFPAVG);
            makeOval(x[s]-radius, y[s]-radius, radius*2, radius*2);
            ROILabel=s+1;
            roiManager("add");
            n = roiManager("count");
            roiManager("select", n-1);
            roiManager("Rename", ROILabel);
            run("Measure");
            l=nResults();
            MArea=getResult('Area',l-1);
            RFPint = getResult('RawIntDen', l-1);
            setResult("ROI_Number", l-1, ROILabel);
            setResult("RFP_Intensity", l-1, RFPint);
//GFP measurement
            selectWindow(titleGFPAVG);
            makeOval(x[s]-radius, y[s]-radius, radius*2, radius*2);
            run("Measure");
            l=nResults();
            GFPint = getResult('RawIntDen', l-1);
            setResult("GFP_Intensity", l-2, GFPint);
            setResult("RFP_mean",l-2, RFPint/MArea);
            setResult("GFP_mean", l-2, GFPint/MArea);
            setResult("GFP_RFP_ratio", l-2, GFPint/RFPint);
            IJ.deleteRows(l-1,l-1);
        }
    roiManager("Save", dirROI+titleRefGFPAVG+".zip");
    roiManager("reset");
    close();
    close();
    }
}
//Saving output for RFP reference measurements
selectWindow("Results");
saveAs("Results", dirM+"Results_GFP_Reference.csv");
l = nResults();
print("Peroxisomes measured in total:"+l)
run("Close");
selectWindow("Log");
saveAs("Text", dirM+"log_GFP_Reference.csv");
run("Close");

//Maximum merge of both deconvolved channels as reference
for (i=0; i<listRefMerge.length; i++) {
    showProgress(i+1, listRefMerge.length);
//Noise estimation for following maxima detection
    open(dirMerge+listMerge[i]);
    run("Median...", "radius=2");
    run("Subtract Background...", "rolling=100 sliding");
    run("Enhance Contrast...", "saturated=5.00");
    run("8-bit");
    setAutoThreshold("Otsu");
    run("Convert to Mask");
    run("Create Selection");
    run("Enlarge...", "enlarge=-50");
    close();
    open(dirRefMerge+listRefMerge[i]);
    titleRefMerge=getTitle();
    run("Subtract Background...", "rolling=0.1 sliding");
    run("Gaussian Blur...", "sigma=0.5");
    run("Restore Selection");
    getRawStatistics(nPixels, mean, min, max);
    maxNoise=max;
    run("Select None");
    print(titleRefMerge+"\t", nPixels+"\t", mean+"\t", min+"\t", max+"\t", maxNoise);
//Peroxisome detection
    makeRectangle(22, 20, 1300, 984);
    run("Find Maxima...", "noise="+maxNoise+" output=[Point Selection]");
    close();
//Measurement module
    open(dirRFPAVG+listRFPAVG[i]);
    titleRFPAVG=getTitle();
    run("Subtract Background...", "rolling="+radius*2+" sliding");
    run("Restore Selection");
    open(dirGFPAVG+listGFPAVG[i]);
    titleGFPAVG=getTitle();
    run("Subtract Background...", "rolling="+radius*2+" sliding");
    run("Restore Selection");
    type=selectionType();
    if (type==10) {
        getSelectionCoordinates(x, y);
        for (s=0; s<x.length; s++) {
//RFP measurement
            selectWindow(titleRFPAVG);
            makeOval(x[s]-radius, y[s]-radius, radius*2, radius*2);
            ROILabel=s+1;
            roiManager("add");
            n = roiManager("count");
            roiManager("select", n-1);
            roiManager("Rename", ROILabel);
            run("Measure");
            l=nResults();
            MArea=getResult('Area',l-1);
            RFPint = getResult('RawIntDen', l-1);
            setResult("ROI_Number", l-1, ROILabel);
            setResult("RFP_Intensity", l-1, RFPint);
//GFP measurement
            selectWindow(titleGFPAVG);
            makeOval(x[s]-radius, y[s]-radius, radius*2, radius*2);
            run("Measure");
            l=nResults();
            GFPint = getResult('RawIntDen', l-1);
            setResult("GFP_Intensity", l-2, GFPint);
            setResult("RFP_mean",l-2, RFPint/MArea);
            setResult("GFP_mean", l-2, GFPint/MArea);
            setResult("GFP_RFP_ratio", l-2, GFPint/RFPint);
            IJ.deleteRows(l-1,l-1);
        }
    roiManager("Save", dirROI+titleRefMerge+".zip");
    roiManager("reset");
    close();
    close();
    }
}
//Saving output
selectWindow("Results");
saveAs("Results", dirM+"Results_Merged_References.csv");
l = nResults();
print("Peroxisomes measured in total:"+l)
run("Close");
selectWindow("Log");
saveAs("Text", dirM+"log_Merged_References.csv");
run("Close");

//message at the end of all operations
showMessage("All Operations Done","Congratulations, you have measured "+l+" peroxisomes")
}
