# Supplementary material for: Peroxisomal core structures segregate diverse metabolic pathways
Source: Nat Commun. 2025 Feb 20;16:1802. doi: 10.1038/s41467-025-57053-9 (PMC11842775; doi:10.1038/s41467-025-57053-9)
Supplement: Supplementary file 10 — Source Data [file 41467_2025_57053_MOESM10_ESM.xlsx]

## Sheet: Fig. 1c
replicate	Strain	Pearsons
1	mCherry-SKL GFP-Mac1 Glucose	0.17
2	mCherry-SKL GFP-Mac1 Glucose	0.23
3	mCherry-SKL GFP-Mac1 Glucose	0.33
4	mCherry-SKL GFP-Mac1 Glucose	0.42
5	mCherry-SKL GFP-Mac1 Glucose	0.45
6	mCherry-SKL GFP-Mac1 Glucose	0.38
1	mCherry-SKL GFP-Mac3 Glucose	0.39
2	mCherry-SKL GFP-Mac3 Glucose	0.18
3	mCherry-SKL GFP-Mac3 Glucose	0.23
4	mCherry-SKL GFP-Mac3 Glucose	0.45
1	mCherry-SKL GFP-Mac1 Oleat	0.15
2	mCherry-SKL GFP-Mac1 Oleat	0.31
3	mCherry-SKL GFP-Mac1 Oleat	0.18
4	mCherry-SKL GFP-Mac1 Oleat	0.12
5	mCherry-SKL GFP-Mac1 Oleat	0.14
6	mCherry-SKL GFP-Mac1 Oleat	0.37
7	mCherry-SKL GFP-Mac1 Oleat	0.42
1	mCherry-SKL GFP-Mac3 Oleat	0.19
2	mCherry-SKL GFP-Mac3 Oleat	0.12
3	mCherry-SKL GFP-Mac3 Oleat	0.14
4	mCherry-SKL GFP-Mac3 Oleat	0.06

## Sheet: Fig. 2b
replicate	strain	Pearsons
1	GFP-Aox t0	0.74
2	GFP-Aox t0	0.89
3	GFP-Aox t0	0.8
4	GFP-Aox t0	0.91
5	GFP-Aox t0	0.76
6	GFP-Aox t0	0.89
7	GFP-Aox t0	0.85
8	GFP-Aox t0	0.82
9	GFP-Aox t0	0.85
10	GFP-Aox t0	0.91
11	GFP-Aox t0	0.81
12	GFP-Aox t0	0.65
13	GFP-Aox t0	0.88
14	GFP-Aox t0	0.84
15	GFP-Aox t0	0.7
16	GFP-Aox t0	0.83
17	GFP-Aox t0	0.84
18	GFP-Aox t0	0.97
19	GFP-Aox t0	0.97
20	GFP-Aox t0	0.91
21	GFP-Aox t0	0.84
1	GFP-Aox t3	0.93
2	GFP-Aox t3	0.82
3	GFP-Aox t3	0.57
4	GFP-Aox t3	0.97
5	GFP-Aox t3	0.88
6	GFP-Aox t3	0.91
7	GFP-Aox t3	0.78
8	GFP-Aox t3	0.92
9	GFP-Aox t3	0.98
10	GFP-Aox t3	0.88
11	GFP-Aox t3	0.89
12	GFP-Aox t3	0.9
13	GFP-Aox t3	0.9
14	GFP-Aox t3	0.93
15	GFP-Aox t3	0.96
16	GFP-Aox t3	0.88
17	GFP-Aox t3	0.53
18	GFP-Aox t3	0.97
19	GFP-Aox t3	0.91
20	GFP-Aox t3	0.71
21	GFP-Aox t3	0.9
1	GFP-Aox t6	0.83
2	GFP-Aox t6	0.57
3	GFP-Aox t6	0.9
4	GFP-Aox t6	0.84
5	GFP-Aox t6	0.89
6	GFP-Aox t6	0.98
7	GFP-Aox t6	0.87
8	GFP-Aox t6	0.93
9	GFP-Aox t6	0.86
10	GFP-Aox t6	0.72
11	GFP-Aox t6	0.9
12	GFP-Aox t6	0.78
13	GFP-Aox t6	0.73
14	GFP-Aox t6	0.92
15	GFP-Aox t6	0.62
16	GFP-Aox t6	0.83
17	GFP-Aox t6	0.86
18	GFP-Aox t6	0.91
19	GFP-Aox t6	0.79
20	GFP-Aox t6	0.96
21	GFP-Aox t6	0.94
22	GFP-Aox t6	0.87
23	GFP-Aox t6	0.82
1	GFP-Mac3 t0	0.43
2	GFP-Mac3 t0	0.91
3	GFP-Mac3 t0	0.83
4	GFP-Mac3 t0	0.95
5	GFP-Mac3 t0	0.97
6	GFP-Mac3 t0	0.97
7	GFP-Mac3 t0	0.97
8	GFP-Mac3 t0	0.78
9	GFP-Mac3 t0	0.79
10	GFP-Mac3 t0	0.91
11	GFP-Mac3 t0	0
12	GFP-Mac3 t0	0.65
13	GFP-Mac3 t0	0.83
14	GFP-Mac3 t0	0.91
15	GFP-Mac3 t0	0.9
16	GFP-Mac3 t0	0.61
17	GFP-Mac3 t0	0.92
18	GFP-Mac3 t0	0.6
1	GFP-Mac3 t3	0.56
2	GFP-Mac3 t3	0.46
3	GFP-Mac3 t3	0.57
4	GFP-Mac3 t3	0.64
5	GFP-Mac3 t3	0.96
6	GFP-Mac3 t3	0.83
7	GFP-Mac3 t3	0.77
8	GFP-Mac3 t3	0.8
9	GFP-Mac3 t3	0.68
10	GFP-Mac3 t3	0.85
11	GFP-Mac3 t3	0.8
12	GFP-Mac3 t3	0.69
13	GFP-Mac3 t3	0.65
14	GFP-Mac3 t3	0.82
15	GFP-Mac3 t3	0.68
16	GFP-Mac3 t3	0.84
17	GFP-Mac3 t3	0.76
18	GFP-Mac3 t3	0.77
19	GFP-Mac3 t3	0.77
20	GFP-Mac3 t3	0.86
1	GFP-Mac3 t6	-0.256
2	GFP-Mac3 t6	-0.28
3	GFP-Mac3 t6	-0.3
4	GFP-Mac3 t6	-0.27
5	GFP-Mac3 t6	0.37
6	GFP-Mac3 t6	-0.17
7	GFP-Mac3 t6	0.55
8	GFP-Mac3 t6	0.41
9	GFP-Mac3 t6	0.35
10	GFP-Mac3 t6	0.37
11	GFP-Mac3 t6	0.72
12	GFP-Mac3 t6	0.18
13	GFP-Mac3 t6	0.26
14	GFP-Mac3 t6	0.16
15	GFP-Mac3 t6	-0.24

## Sheet: Fig.2i
time in m	Mac3 #1	Mac3 #2	Mac3 #3	mean	standard deviation	Mac3-V570R #1	Mac3-V570R #2	Mac3-V570R #3	szandard deviation	mean
0	0	0	0	0	0	0	0	0	0	0
5	0.39	0.36	0.34	0.363333	0.0251661	0.29	0.28	0.27	0.01	0.28
10	0.61	0.58	0.55	0.58	0.03	0.46	0.47	0.44	0.0152753	0.456667
15	0.71	0.68	0.62	0.67	0.0458258	0.51	0.48	0.45	0.03	0.48
30	0.79	0.76	0.75	0.766667	0.0208167	0.53	0.48	0.47	0.0321455	0.493333
45	0.82	0.78	0.79	0.796667	0.0208167	0.53	0.47	0.46	0.0378594	0.486667
60	0.84	0.78	0.81	0.81	0.03	0.54	0.49	0.47	0.0360555	0.5
replicate	variable	value
1	Mac3 t60	0.84
2	Mac3 t60	0.78
3	Mac3 t60	0.81
1	Mac3-V570R t60	0.54
2	Mac3-V570R t60	0.49
3	Mac3-V570R t60	0.47

## Sheet: Fig. 2j
time in m	GFP-TIIV #1	GFP-TIIV #2	GFP-TIIV #3	standard deviation	mean	GFP-TIIR #1	GFP-TIIR #2	GFP-TIIR #3	standard deviation	mean
0	0	0	0	0	0	0	0	0	0	0
5	0.39	0.41	0.37	0.02	0.39	0.28	0.25	0.29	0.0208167	0.273333
10	0.61	0.58	0.6	0.0152753	0.596667	0.48	0.46	0.51	0.0251661	0.483333
15	0.71	0.69	0.72	0.0152753	0.706667	0.58	0.55	0.61	0.03	0.58
30	0.79	0.79	0.78	0.0057735	0.786667	0.63	0.62	0.65	0.0152753	0.633333
45	0.82	0.86	0.84	0.02	0.84	0.64	0.64	0.69	0.0288675	0.656667
60	0.84	0.86	0.85	0.01	0.85	0.66	0.64	0.69	0.0251661	0.663333

## Sheet: Fig. 4a
LC086_Bö4_Dmat1
	C10
	513 (C10:2)									515 (C10:1)									517 (C10)								30500000	529 (C10:2-OH)									531 (C10:1-OH)									533 (C10-OH)
	C18	C16	C14	C12	C10	C8	C6	C4	C2	C18	C16	C14	C12	C10	C8	C6	C4	C2	C18	C16	C14	C12	C10	C8	C6	C4	C2	C18	C16	C14	C12	C10	C8	C6	C4	C2	C18	C16	C14	C12	C10	C8	C6	C4	C2	C18	C16	C14	C12
																								100	9
dWasser
Summe	0	0	0	0	0	0	0	0	0	0	0	0	0	0	0	0	0	0	0	0	0	0	0	3050000000	274500000	0	0	0	0	0	0	0	0	0	0	0	0	0	0	0	0	0	0	0	0	0	0	0	0
Prozent	0	0	0	0	0	0	0	0	0	0	0	0	0	0	0	0	0	0	0	0	0	0	0	35.0077	3.15069	0	0	0	0	0	0	0	0	0	0	0	0	0	0	0	0	0	0	0	0	0	0	0	0
	C12
	541 (C12:2)									543 (C12:1)									545(C12)								15900000	557 (C12:2-OH)									559 (C12:1-OH)									561 (C12-OH)
	C18	C16	C14	C12	C10	C8	C6	C4	C2	C18	C16	C14	C12	C10	C8	C6	C4	C2	C18	C16	C14	C12	C10	C8	C6	C4	C2	C18	C16	C14	C12	C10	C8	C6	C4	C2	C18	C16	C14	C12	C10	C8	C6	C4	C2	C18	C16	C14	C12
																							100	76	15
dWasser
Summe	0	0	0	0	0	0	0	0	0	0	0	0	0	0	0	0	0	0	0	0	0	0	1590000000	1208400000	238500000	0	0	0	0	0	0	0	0	0	0	0	0	0	0	0	0	0	0	0	0	0	0	0	0
Prozent	0	0	0	0	0	0	0	0	0	0	0	0	0	0	0	0	0	0	0	0	0	0	18.2499	13.8699	2.73749	0	0	0	0	0	0	0	0	0	0	0	0	0	0	0	0	0	0	0	0	0	0	0	0
	C14
	569 (C14:2)									571 (C14:1)									573 (C14)								17800000	585 (C14:2-OH)									587 (C14:1-OH)									589 (C14-OH)
	C18	C16	C14	C12	C10	C8	C6	C4	C2	C18	C16	C14	C12	C10	C8	C6	C4	C2	C18	C16	C14	C12	C10	C8	C6	C4	C2	C18	C16	C14	C12	C10	C8	C6	C4	C2	C18	C16	C14	C12	C10	C8	C6	C4	C2	C18	C16	C14	C12
Dmat1																							4	100	6
dWasser
Summe	0	0	0	0	0	0	0	0	0	0	0	0	0	0	0	0	0	0	0	0	0	0	71200000	1780000000	106800000	0	0	0	0	0	0	0	0	0	0	0	0	0	0	0	0	0	0	0	0	0	0	0	0
Prozent	0	0	0	0	0	0	0	0	0	0	0	0	0	0	0	0	0	0	0	0	0	0	0.817229	20.4307	1.22584	0	0	0	0	0	0	0	0	0	0	0	0	0	0	0	0	0	0	0	0	0	0	0	0
	C16
	597 (C16:2)									599 (C16:1)									601 (C16)								2020000	613 (C16:2-OH)									615 (C16:1-OH)									617 (C16-OH)
	C18	C16	C14	C12	C10	C8	C6	C4	C2	C18	C16	C14	C12	C10	C8	C6	C4	C2	C18	C16	C14	C12	C10	C8	C6	C4	C2	C18	C16	C14	C12	C10	C8	C6	C4	C2	C18	C16	C14	C12	C10	C8	C6	C4	C2	C18	C16	C14	C12
Dmat1																							100	9	16
dWasser																									9
Summe	0	0	0	0	0	0	0	0	0	0	0	0	0	0	0	0	0	0	0	0	0	0	202000000	18180000	50500000	0	0	0	0	0	0	0	0	0	0	0	0	0	0	0	0	0	0	0	0	0	0	0	0
Prozent	0	0	0	0	0	0	0	0	0	0	0	0	0	0	0	0	0	0	0	0	0	0	2.31854	0.208669	0.579636	0	0	0	0	0	0	0	0	0	0	0	0	0	0	0	0	0	0	0	0	0	0	0	0
	C18
	625 (C18:2)									627 (C18:1)									629 (C18)								1970000	641 (C18:2-OH)									643 (C18:1-OH)									645 (C18-OH)
	C18	C16	C14	C12	C10	C8	C6	C4	C2	C18	C16	C14	C12	C10	C8	C6	C4	C2	C18	C16	C14	C12	C10	C8	C6	C4	C2	C18	C16	C14	C12	C10	C8	C6	C4	C2	C18	C16	C14	C12	C10	C8	C6	C4	C2	C18	C16	C14	C12
Dmat1																						11	39
dWasser
Summe	0	0	0	0	0	0	0	0	0	0	0	0	0	0	0	0	0	0	0	0	0	21670000	76830000	0	0	0	0	0	0	0	0	0	0	0	0	0	0	0	0	0	0	0	0	0	0	0	0	0	0
Prozent	0	0	0	0	0	0	0	0	0	0	0	0	0	0	0	0	0	0	0	0	0	0.248727	0.88185	0	0	0	0	0	0	0	0	0	0	0	0	0	0	0	0	0	0	0	0	0	0	0	0	0	0
	C20
	653 (C20:2)									655 (C20:1)									657 (C20)								1830000	669 (C20:2-OH)									671 (C20:1-OH)									673 (C20-OH)
	C18	C16	C14	C12	C10	C8	C6	C4	C2	C18	C16	C14	C12	C10	C8	C6	C4	C2	C18	C16	C14	C12	C10	C8	C6	C4	C2	C18	C16	C14	C12	C10	C8	C6	C4	C2	C18	C16	C14	C12	C10	C8	C6	C4	C2	C18	C16	C14	C12
Dmat1																						9	4
dWasser
Summe	0	0	0	0	0	0	0	0	0	0	0	0	0	0	0	0	0	0	0	0	0	16470000	7320000	0	0	0	0	0	0	0	0	0	0	0	0	0	0	0	0	0	0	0	0	0	0	0	0	0	0
Prozent	0	0	0	0	0	0	0	0	0	0	0	0	0	0	0	0	0	0	0	0	0	0.189042	0.0840185	0	0	0	0	0	0	0	0	0	0	0	0	0	0	0	0	0	0	0	0	0	0	0	0	0	0
	C22
	681 (C22:2)									683 (C22:1)									685 (C22)									697 (C22:2-OH)									699 (C22:1-OH)									701 (C22-OH)
	C18	C16	C14	C12	C10	C8	C6	C4	C2	C18	C16	C14	C12	C10	C8	C6	C4	C2	C18	C16	C14	C12	C10	C8	C6	C4	C2	C18	C16	C14	C12	C10	C8	C6	C4	C2	C18	C16	C14	C12	C10	C8	C6	C4	C2	C18	C16	C14	C12
Dmat1
dWasser
Summe	0	0	0	0	0	0	0	0	0	0	0	0	0	0	0	0	0	0	0	0	0	0	0	0	0	0	0	0	0	0	0	0	0	0	0	0	0	0	0	0	0	0	0	0	0	0	0	0	0
Prozent	0	0	0	0	0	0	0	0	0	0	0	0	0	0	0	0	0	0	0	0	0	0	0	0	0	0	0	0	0	0	0	0	0	0	0	0	0	0	0	0	0	0	0	0	0	0	0	0	0
	C24
	709 (C24:2)									711 (C24:1)									713 (C24)									725 (C24:2-OH)									727 (C24:1-OH)									729 (C24-OH)
	C18	C16	C14	C12	C10	C8	C6	C4	C2	C18	C16	C14	C12	C10	C8	C6	C4	C2	C18	C16	C14	C12	C10	C8	C6	C4	C2	C18	C16	C14	C12	C10	C8	C6	C4	C2	C18	C16	C14	C12	C10	C8	C6	C4	C2	C18	C16	C14	C12
Dmat1
dWasser
Summe	0	0	0	0	0	0	0	0	0	0	0	0	0	0	0	0	0	0	0	0	0	0	0	0	0	0	0	0	0	0	0	0	0	0	0	0	0	0	0	0	0	0	0	0	0	0	0	0	0
Prozent	0	0	0	0	0	0	0	0	0	0	0	0	0	0	0	0	0	0	0	0	0	0	0	0	0	0	0	0	0	0	0	0	0	0	0	0	0	0	0	0	0	0	0	0	0	0	0	0	0
	C26
	737 (C26:2)									739 (C26:1)									741 (C26)									753 (C26:2-OH)									755 (C26:1-OH)									757 (C26-OH)
	C18	C16	C14	C12	C10	C8	C6	C4	C2	C18	C16	C14	C12	C10	C8	C6	C4	C2	C18	C16	C14	C12	C10	C8	C6	C4	C2	C18	C16	C14	C12	C10	C8	C6	C4	C2	C18	C16	C14	C12	C10	C8	C6	C4	C2	C18	C16	C14	C12
Dmat1
dWasser
Summe	0	0	0	0	0	0	0	0	0	0	0	0	0	0	0	0	0	0	0	0	0	0	0	0	0	0	0	0	0	0	0	0	0	0	0	0	0	0	0	0	0	0	0	0	0	0	0	0	0
Prozent	0	0	0	0	0	0	0	0	0	0	0	0	0	0	0	0	0	0	0	0	0	0	0	0	0	0	0	0	0	0	0	0	0	0	0	0	0	0	0	0	0	0	0	0	0	0	0	0	0
	C28
	765 (C28:2)									767 (C28:1)									769 (C28)									781 (C28:2-OH)									783 (C28:1-OH)									785 (C28-OH)
	C18	C16	C14	C12	C10	C8	C6	C4	C2	C18	C16	C14	C12	C10	C8	C6	C4	C2	C18	C16	C14	C12	C10	C8	C6	C4	C2	C18	C16	C14	C12	C10	C8	C6	C4	C2	C18	C16	C14	C12	C10	C8	C6	C4	C2	C18	C16	C14	C12
Dmat1
dWasser
Summe	0	0	0	0	0	0	0	0	0	0	0	0	0	0	0	0	0	0	0	0	0	0	0	0	0	0	0	0	0	0	0	0	0	0	0	0	0	0	0	0	0	0	0	0	0	0	0	0	0
Prozent	0	0	0	0	0	0	0	0	0	0	0	0	0	0	0	0	0	0	0	0	0	0	0	0	0	0	0	0	0	0	0	0	0	0	0	0	0	0	0	0	0	0	0	0	0	0	0	0	0
								C2	C4	C6	C8	C10	C12	C14	C6:1	C8:1	C10:1	C12:1	C6-OH	C8-OH	C10-OH	C12-OH	C6:1-OH	C8:1-OH	C10:1-OH	C12:1-OH
							C18	0	0	0	0	0
C18	0						C16	0	0	0	0	0	0
C18:1	0						C14	0	0	0	0	0	0	0
C18:2	0						C12	0	0	0.248727	0.189042	0	0
C18-OH	0						C10	18.2499	0.817229	2.89818	0.88185	0.0840185
C18:1-OH	0						C8	35.0077	13.8699	21.6566	0.208669
C18:2-OH	0						C6		3.15069	2.73749
C18-(OH)2	0						C18:1	0	0	0	0	0
C18:1-(OH)2	0						C16:1	0	0	0	0	0	0
	0						C14:1	0	0	0	0	0	0	0
							C12:1	0	0	0	0	0	0																	R1	C2	53.2576
C16	0						C10:1	0	0	0	0	0																			C4	17.8379
C16:1	0						C8:1	0	0	0	0																				C6	27.541
C16:2	0						C18:2	0	0	0	0	0																			C8	1.27956
C16-OH	0						C16:2	0	0	0	0	0	0																		C10	0.0840185
C16:1-OH	0						C14:2	0	0	0	0	0	0	0																	C12	0
C16:2-OH	0						C12:2	0	0	0	0	0	0																		C14	0
C16-(OH)2	0						C10:2	0	0	0	0	0
C16:1-(OH)2	0						C8:2	0	0	0	0																					100
	0						C18-OH	0	0	0	0	0
							C16-OH	0	0	0	0	0	0
C14	0						C14-OH	0	0	0	0	0	0	0
C14:1	0						C12-OH	0	0	0	0	0	0
C14:2	0						C10-OH	0	0	0	0	0
C14-OH	0						C8-OH	0	0	0	0
C14:1-OH	0						C18:1-OH	0	0	0	0	0
C14:2-OH	0						C16:1-OH	0	0	0	0	0	0
C14-(OH)2	0						C14:1-OH	0	0	0	0	0	0	0
C14:1-(OH)2	0						C12:1-OH	0	0	0	0	0	0
	0						C10:1-OH	0	0	0	0	0
							C8:1-OH	0	0	0	0
C12	0.437768						C18:2-OH	0	0	0	0	0
C12:1	0						C16:2-OH	0	0	0	0	0	0
C12:2	0						C14:2-OH	0	0	0	0	0	0	0															100
C12-OH	0						C12:2-OH	0	0	0	0	0	0
C12:1-OH	0						C10:2-OH	0	0	0	0	0
C12:2-OH	0						C8:2-OH	0	0	0	0
C12-(OH)2	0						C18-(OH)2	0	0	0	0	0
C12:1-(OH)2	0						C16-(OH)2		0	0	0	0	0
	0.437768						C14-(OH)2			0	0	0	0	0
							C12-(OH)2				0	0	0																	R2	C6	5.88818
C10	22.3516						C10-(OH)2					0																			C8	70.7429
C10:1	0						C8-(OH)2																								C10	22.9312
C10:2	0						C18:1-(OH)2	0	0	0	0	0																			C12	0.437768
C10-OH	0						C16:1-(OH)2		0	0	0	0	0																		C14	0
C10:1-OH	0						C14:1-(OH)2			0	0	0	0	0																	C16	0
C10:2-OH	0						C12:1-(OH)2				0	0	0																		C18	0
C10-(OH)2	0						C10:1-(OH)2					0
C10:1-(OH)2	0						C8:1-(OH)2																									100
	22.3516						C18:2-(OH)2		0
							C16:2-(OH)2			0
wenn R2							C14:2-(OH)2
C8	69.517						C12:2-(OH)2
C8:1	0						C10:2-(OH)2
C8:2	0						C8:2-(OH)2
C8-OH	0
C8:1-OH	0
C8:2-OH	0
C8-(OH)2
C8:1-(OH)2
wenn R2
C6	2.73749
	69.517
	92.3063		0
wenn R1
C12	0
C10	0
C8	0
C6	1.80548
C4	0
C2	0
	1.80548		0
					Um1 Um2	1.23	35.13	49.97	11.96	1.68	0.03	0		0	0.07	0.84	0.23	50.19	47.63	1.04
			mit ungesättigten und oxidierten Fettsäuren (LC_090)			R2								R1
						C18	C16	C14	C12	C10	C8	C6		C14	C12	C10	C8	C6	C4	C2
					Dmat1	4.14	35.14	45.24	14.23	1.25	0	0		0	0	0	0.6	74.19	22.28	2.93
					Uh1 Uh2	2.88	43.63	49.59	3.73	0.17	0	0		0	0.17	0.71	0.35	42.36	56.2	0.21
					Pa1 Pa2	0	0.34	4.63	30.88	46.35	17.8	0		0	1.14	39.4	51.2	8.26	0	0
					Uh1 Pa2	0	0	0	1.03	35.9	60.67	2.4		0	0	1.05	2.55	64.61	29.34	2.45
					Pa1 Uh2	6.73	41.72	45.64	4.17	1.74	0	0		0.31	6.57	48.03	35.14	7.49	0.71	0
			nur gesättigte Fettsäuren (LC_086?)			R2								R1
						C18	C16	C14	C12	C10	C8	C6		C14	C12	C10	C8	C6	C4	C2
					Dmat1	1.18	16.87	30.54	43.69	7.29	0.44	0		0	0	0	0.14	62.16	35.95	1.76
					Uh1 Uh2	3.81	35.21	32.35	28.64	0	0	0		0	0	0.72	13.03	43.47	42.79	0
					Pa1 Pa2	0	0.2	2.85	23.44	45.47	28.04	0		0	1.04	30.88	53.56	14.18	0.38	0
					Uh1 Pa2	0	0	0	0.02	34.27	63.56	2.15		0	0	3.7	10.35	53.86	30.13	1.97
					Pa1 Uh2	3.52	37.79	39.91	17.7	1.08	0	0		0	12.4	55.48	26.17	5.41	0.24	0
			nur gesättigte Fettsäuren (LC_091)			R2								R1
						C18	C16	C14	C12	C10	C8	C6		C14	C12	C10	C8	C6	C4	C2
					Dmat1
					Uh1 Uh2
					Pa1 Pa2
					Uh1 Pa2
					Pa1 Uh2		38.32	31.89	22.51	7.28					12.54	41.6	37.07	8.33	0.46
[truncated: 24 more columns]

## Sheet: Fig. 4a2
LC086_Bö4_Dmat1
	C10
	513 (C10:2)									515 (C10:1)									517 (C10)								37200000	529 (C10:2-OH)									531 (C10:1-OH)									533 (C10-OH)
	C18	C16	C14	C12	C10	C8	C6	C4	C2	C18	C16	C14	C12	C10	C8	C6	C4	C2	C18	C16	C14	C12	C10	C8	C6	C4	C2	C18	C16	C14	C12	C10	C8	C6	C4	C2	C18	C16	C14	C12	C10	C8	C6	C4	C2	C18	C16	C14	C12
																								100	4
dWasser
Summe	0	0	0	0	0	0	0	0	0	0	0	0	0	0	0	0	0	0	0	0	0	0	0	3720000000	148800000	0	0	0	0	0	0	0	0	0	0	0	0	0	0	0	0	0	0	0	0	0	0	0	0
Prozent	0	0	0	0	0	0	0	0	0	0	0	0	0	0	0	0	0	0	0	0	0	0	0	39.8935	1.59574	0	0	0	0	0	0	0	0	0	0	0	0	0	0	0	0	0	0	0	0	0	0	0	0
	C12
	541 (C12:2)									543 (C12:1)									545(C12)								25000000	557 (C12:2-OH)									559 (C12:1-OH)									561 (C12-OH)
	C18	C16	C14	C12	C10	C8	C6	C4	C2	C18	C16	C14	C12	C10	C8	C6	C4	C2	C18	C16	C14	C12	C10	C8	C6	C4	C2	C18	C16	C14	C12	C10	C8	C6	C4	C2	C18	C16	C14	C12	C10	C8	C6	C4	C2	C18	C16	C14	C12
																							100	44
dWasser
Summe	0	0	0	0	0	0	0	0	0	0	0	0	0	0	0	0	0	0	0	0	0	0	2500000000	1100000000	0	0	0	0	0	0	0	0	0	0	0	0	0	0	0	0	0	0	0	0	0	0	0	0	0
Prozent	0	0	0	0	0	0	0	0	0	0	0	0	0	0	0	0	0	0	0	0	0	0	26.8101	11.7965	0	0	0	0	0	0	0	0	0	0	0	0	0	0	0	0	0	0	0	0	0	0	0	0	0
	C14
	569 (C14:2)									571 (C14:1)									573 (C14)								9660000	585 (C14:2-OH)									587 (C14:1-OH)									589 (C14-OH)
	C18	C16	C14	C12	C10	C8	C6	C4	C2	C18	C16	C14	C12	C10	C8	C6	C4	C2	C18	C16	C14	C12	C10	C8	C6	C4	C2	C18	C16	C14	C12	C10	C8	C6	C4	C2	C18	C16	C14	C12	C10	C8	C6	C4	C2	C18	C16	C14	C12
Dmat1																							20	100	5
dWasser
Summe	0	0	0	0	0	0	0	0	0	0	0	0	0	0	0	0	0	0	0	0	0	0	193200000	966000000	48300000	0	0	0	0	0	0	0	0	0	0	0	0	0	0	0	0	0	0	0	0	0	0	0	0
Prozent	0	0	0	0	0	0	0	0	0	0	0	0	0	0	0	0	0	0	0	0	0	0	2.07189	10.3594	0.517972	0	0	0	0	0	0	0	0	0	0	0	0	0	0	0	0	0	0	0	0	0	0	0	0
	C16
	597 (C16:2)									599 (C16:1)									601 (C16)								3550000	613 (C16:2-OH)									615 (C16:1-OH)									617 (C16-OH)
	C18	C16	C14	C12	C10	C8	C6	C4	C2	C18	C16	C14	C12	C10	C8	C6	C4	C2	C18	C16	C14	C12	C10	C8	C6	C4	C2	C18	C16	C14	C12	C10	C8	C6	C4	C2	C18	C16	C14	C12	C10	C8	C6	C4	C2	C18	C16	C14	C12
Dmat1																							100
dWasser
Summe	0	0	0	0	0	0	0	0	0	0	0	0	0	0	0	0	0	0	0	0	0	0	355000000	0	0	0	0	0	0	0	0	0	0	0	0	0	0	0	0	0	0	0	0	0	0	0	0	0	0
Prozent	0	0	0	0	0	0	0	0	0	0	0	0	0	0	0	0	0	0	0	0	0	0	3.80704	0	0	0	0	0	0	0	0	0	0	0	0	0	0	0	0	0	0	0	0	0	0	0	0	0	0
	C18
	625 (C18:2)									627 (C18:1)									629 (C18)								3270000	641 (C18:2-OH)									643 (C18:1-OH)									645 (C18-OH)
	C18	C16	C14	C12	C10	C8	C6	C4	C2	C18	C16	C14	C12	C10	C8	C6	C4	C2	C18	C16	C14	C12	C10	C8	C6	C4	C2	C18	C16	C14	C12	C10	C8	C6	C4	C2	C18	C16	C14	C12	C10	C8	C6	C4	C2	C18	C16	C14	C12
Dmat1																						19	45
dWasser
Summe	0	0	0	0	0	0	0	0	0	0	0	0	0	0	0	0	0	0	0	0	0	62130000	147150000	0	0	0	0	0	0	0	0	0	0	0	0	0	0	0	0	0	0	0	0	0	0	0	0	0	0
Prozent	0	0	0	0	0	0	0	0	0	0	0	0	0	0	0	0	0	0	0	0	0	0.666286	1.57804	0	0	0	0	0	0	0	0	0	0	0	0	0	0	0	0	0	0	0	0	0	0	0	0	0	0
	C20
	653 (C20:2)									655 (C20:1)									657 (C20)								3370000	669 (C20:2-OH)									671 (C20:1-OH)									673 (C20-OH)
	C18	C16	C14	C12	C10	C8	C6	C4	C2	C18	C16	C14	C12	C10	C8	C6	C4	C2	C18	C16	C14	C12	C10	C8	C6	C4	C2	C18	C16	C14	C12	C10	C8	C6	C4	C2	C18	C16	C14	C12	C10	C8	C6	C4	C2	C18	C16	C14	C12
Dmat1																						16	9
dWasser
Summe	0	0	0	0	0	0	0	0	0	0	0	0	0	0	0	0	0	0	0	0	0	53920000	30330000	0	0	0	0	0	0	0	0	0	0	0	0	0	0	0	0	0	0	0	0	0	0	0	0	0	0
Prozent	0	0	0	0	0	0	0	0	0	0	0	0	0	0	0	0	0	0	0	0	0	0.578241	0.325261	0	0	0	0	0	0	0	0	0	0	0	0	0	0	0	0	0	0	0	0	0	0	0	0	0	0
	C22
	681 (C22:2)									683 (C22:1)									685 (C22)									697 (C22:2-OH)									699 (C22:1-OH)									701 (C22-OH)
	C18	C16	C14	C12	C10	C8	C6	C4	C2	C18	C16	C14	C12	C10	C8	C6	C4	C2	C18	C16	C14	C12	C10	C8	C6	C4	C2	C18	C16	C14	C12	C10	C8	C6	C4	C2	C18	C16	C14	C12	C10	C8	C6	C4	C2	C18	C16	C14	C12
Dmat1
dWasser
Summe	0	0	0	0	0	0	0	0	0	0	0	0	0	0	0	0	0	0	0	0	0	0	0	0	0	0	0	0	0	0	0	0	0	0	0	0	0	0	0	0	0	0	0	0	0	0	0	0	0
Prozent	0	0	0	0	0	0	0	0	0	0	0	0	0	0	0	0	0	0	0	0	0	0	0	0	0	0	0	0	0	0	0	0	0	0	0	0	0	0	0	0	0	0	0	0	0	0	0	0	0
	C24
	709 (C24:2)									711 (C24:1)									713 (C24)									725 (C24:2-OH)									727 (C24:1-OH)									729 (C24-OH)
	C18	C16	C14	C12	C10	C8	C6	C4	C2	C18	C16	C14	C12	C10	C8	C6	C4	C2	C18	C16	C14	C12	C10	C8	C6	C4	C2	C18	C16	C14	C12	C10	C8	C6	C4	C2	C18	C16	C14	C12	C10	C8	C6	C4	C2	C18	C16	C14	C12
Dmat1
dWasser
Summe	0	0	0	0	0	0	0	0	0	0	0	0	0	0	0	0	0	0	0	0	0	0	0	0	0	0	0	0	0	0	0	0	0	0	0	0	0	0	0	0	0	0	0	0	0	0	0	0	0
Prozent	0	0	0	0	0	0	0	0	0	0	0	0	0	0	0	0	0	0	0	0	0	0	0	0	0	0	0	0	0	0	0	0	0	0	0	0	0	0	0	0	0	0	0	0	0	0	0	0	0
	C26
	737 (C26:2)									739 (C26:1)									741 (C26)									753 (C26:2-OH)									755 (C26:1-OH)									757 (C26-OH)
	C18	C16	C14	C12	C10	C8	C6	C4	C2	C18	C16	C14	C12	C10	C8	C6	C4	C2	C18	C16	C14	C12	C10	C8	C6	C4	C2	C18	C16	C14	C12	C10	C8	C6	C4	C2	C18	C16	C14	C12	C10	C8	C6	C4	C2	C18	C16	C14	C12
Dmat1
dWasser
Summe	0	0	0	0	0	0	0	0	0	0	0	0	0	0	0	0	0	0	0	0	0	0	0	0	0	0	0	0	0	0	0	0	0	0	0	0	0	0	0	0	0	0	0	0	0	0	0	0	0
Prozent	0	0	0	0	0	0	0	0	0	0	0	0	0	0	0	0	0	0	0	0	0	0	0	0	0	0	0	0	0	0	0	0	0	0	0	0	0	0	0	0	0	0	0	0	0	0	0	0	0
	C28
	765 (C28:2)									767 (C28:1)									769 (C28)									781 (C28:2-OH)									783 (C28:1-OH)									785 (C28-OH)
	C18	C16	C14	C12	C10	C8	C6	C4	C2	C18	C16	C14	C12	C10	C8	C6	C4	C2	C18	C16	C14	C12	C10	C8	C6	C4	C2	C18	C16	C14	C12	C10	C8	C6	C4	C2	C18	C16	C14	C12	C10	C8	C6	C4	C2	C18	C16	C14	C12
Dmat1
dWasser
Summe	0	0	0	0	0	0	0	0	0	0	0	0	0	0	0	0	0	0	0	0	0	0	0	0	0	0	0	0	0	0	0	0	0	0	0	0	0	0	0	0	0	0	0	0	0	0	0	0	0
Prozent	0	0	0	0	0	0	0	0	0	0	0	0	0	0	0	0	0	0	0	0	0	0	0	0	0	0	0	0	0	0	0	0	0	0	0	0	0	0	0	0	0	0	0	0	0	0	0	0	0
								C2	C4	C6	C8	C10	C12	C14	C6:1	C8:1	C10:1	C12:1	C6-OH	C8-OH	C10-OH	C12-OH	C6:1-OH	C8:1-OH	C10:1-OH	C12:1-OH
							C18	0	0	0	0	0
C18	0						C16	0	0	0	0	0	0
C18:1	0						C14	0	0	0	0	0	0	0
C18:2	0						C12	0	0	0.666286	0.578241	0	0
C18-OH	0						C10	26.8101	2.07189	3.80704	1.57804	0.325261
C18:1-OH	0						C8	39.8935	11.7965	10.8774	0
C18:2-OH	0						C6		1.59574	0
C18-(OH)2	0						C18:1	0	0	0	0	0
C18:1-(OH)2	0						C16:1	0	0	0	0	0	0
	0						C14:1	0	0	0	0	0	0	0
							C12:1	0	0	0	0	0	0																	R1	C2	66.7036
C16	0						C10:1	0	0	0	0	0																			C4	15.4641
C16:1	0						C8:1	0	0	0	0																				C6	15.3507
C16:2	0						C18:2	0	0	0	0	0																			C8	2.15629
C16-OH	0						C16:2	0	0	0	0	0	0																		C10	0.325261
C16:1-OH	0						C14:2	0	0	0	0	0	0	0																	C12	0
C16:2-OH	0						C12:2	0	0	0	0	0	0																		C14	0
C16-(OH)2	0						C10:2	0	0	0	0	0
C16:1-(OH)2	0						C8:2	0	0	0	0																					100
	0						C18-OH	0	0	0	0	0
							C16-OH	0	0	0	0	0	0
C14	0						C14-OH	0	0	0	0	0	0	0
C14:1	0						C12-OH	0	0	0	0	0	0
C14:2	0						C10-OH	0	0	0	0	0
C14-OH	0						C8-OH	0	0	0	0
C14:1-OH	0						C18:1-OH	0	0	0	0	0
C14:2-OH	0						C16:1-OH	0	0	0	0	0	0
C14-(OH)2	0						C14:1-OH	0	0	0	0	0	0	0
C14:1-(OH)2	0						C12:1-OH	0	0	0	0	0	0
	0						C10:1-OH	0	0	0	0	0
							C8:1-OH	0	0	0	0
C12	1.24453						C18:2-OH	0	0	0	0	0
C12:1	0						C16:2-OH	0	0	0	0	0	0
C12:2	0						C14:2-OH	0	0	0	0	0	0	0															100
C12-OH	0						C12:2-OH	0	0	0	0	0	0
C12:1-OH	0						C10:2-OH	0	0	0	0	0
C12:2-OH	0						C8:2-OH	0	0	0	0
C12-(OH)2	0						C18-(OH)2	0	0	0	0	0
C12:1-(OH)2	0						C16-(OH)2		0	0	0	0	0
	1.24453						C14-(OH)2			0	0	0	0	0
							C12-(OH)2				0	0	0																	R2	C6	1.59574
C10	34.5924						C10-(OH)2					0																			C8	62.5674
C10:1	0						C8-(OH)2																								C10	34.5924
C10:2	0						C18:1-(OH)2	0	0	0	0	0																			C12	1.24453
C10-OH	0						C16:1-(OH)2		0	0	0	0	0																		C14	0
C10:1-OH	0						C14:1-(OH)2			0	0	0	0	0																	C16	0
C10:2-OH	0						C12:1-(OH)2				0	0	0																		C18	0
C10-(OH)2	0						C10:1-(OH)2					0
C10:1-(OH)2	0						C8:1-(OH)2																									100
	34.5924						C18:2-(OH)2		0
							C16:2-(OH)2			0
wenn R2							C14:2-(OH)2
C8	62.0494						C12:2-(OH)2
C8:1	0						C10:2-(OH)2
C8:2	0						C8:2-(OH)2
C8-OH	0
C8:1-OH	0
C8:2-OH	0
C8-(OH)2
C8:1-(OH)2
wenn R2
C6	0
	62.0494
	97.8863		0
wenn R1
C12	0
C10	0
C8	0
C6	0.517972
C4	0
C2	0
	0.517972		0
					Um1 Um2	1.23	35.13	49.97	11.96	1.68	0.03	0		0	0.07	0.84	0.23	50.19	47.63	1.04
			mit ungesättigten und oxidierten Fettsäuren (LC_090)			R2								R1
						C18	C16	C14	C12	C10	C8	C6		C14	C12	C10	C8	C6	C4	C2
					Dmat1	4.14	35.14	45.24	14.23	1.25	0	0		0	0	0	0.6	74.19	22.28	2.93
					Uh1 Uh2	2.88	43.63	49.59	3.73	0.17	0	0		0	0.17	0.71	0.35	42.36	56.2	0.21
					Pa1 Pa2	0	0.34	4.63	30.88	46.35	17.8	0		0	1.14	39.4	51.2	8.26	0	0
					Uh1 Pa2	0	0	0	1.03	35.9	60.67	2.4		0	0	1.05	2.55	64.61	29.34	2.45
					Pa1 Uh2	6.73	41.72	45.64	4.17	1.74	0	0		0.31	6.57	48.03	35.14	7.49	0.71	0
			nur gesättigte Fettsäuren (LC_086?)			R2								R1
						C18	C16	C14	C12	C10	C8	C6		C14	C12	C10	C8	C6	C4	C2
					Dmat1	1.18	16.87	30.54	43.69	7.29	0.44	0		0	0	0	0.14	62.16	35.95	1.76
					Uh1 Uh2	3.81	35.21	32.35	28.64	0	0	0		0	0	0.72	13.03	43.47	42.79	0
					Pa1 Pa2	0	0.2	2.85	23.44	45.47	28.04	0		0	1.04	30.88	53.56	14.18	0.38	0
					Uh1 Pa2	0	0	0	0.02	34.27	63.56	2.15		0	0	3.7	10.35	53.86	30.13	1.97
					Pa1 Uh2	3.52	37.79	39.91	17.7	1.08	0	0		0	12.4	55.48	26.17	5.41	0.24	0
			nur gesättigte Fettsäuren (LC_091)			R2								R1
						C18	C16	C14	C12	C10	C8	C6		C14	C12	C10	C8	C6	C4	C2
					Dmat1
					Uh1 Uh2
					Pa1 Pa2
					Uh1 Pa2
					Pa1 Uh2		38.32	31.89	22.51	7.28					12.54	41.6	37.07	8.33	0.46
[truncated: 24 more columns]

## Sheet: Fig. 4a3
LC086_Bö4_Dmat1
	C10
	513 (C10:2)									515 (C10:1)									517 (C10)								34700000	529 (C10:2-OH)									531 (C10:1-OH)									533 (C10-OH)
	C18	C16	C14	C12	C10	C8	C6	C4	C2	C18	C16	C14	C12	C10	C8	C6	C4	C2	C18	C16	C14	C12	C10	C8	C6	C4	C2	C18	C16	C14	C12	C10	C8	C6	C4	C2	C18	C16	C14	C12	C10	C8	C6	C4	C2	C18	C16	C14	C12
																								100	15
dWasser
Summe	0	0	0	0	0	0	0	0	0	0	0	0	0	0	0	0	0	0	0	0	0	0	0	3470000000	520500000	0	0	0	0	0	0	0	0	0	0	0	0	0	0	0	0	0	0	0	0	0	0	0	0
Prozent	0	0	0	0	0	0	0	0	0	0	0	0	0	0	0	0	0	0	0	0	0	0	0	36.3982	5.45973	0	0	0	0	0	0	0	0	0	0	0	0	0	0	0	0	0	0	0	0	0	0	0	0
	C12
	541 (C12:2)									543 (C12:1)									545(C12)								18700000	557 (C12:2-OH)									559 (C12:1-OH)									561 (C12-OH)
	C18	C16	C14	C12	C10	C8	C6	C4	C2	C18	C16	C14	C12	C10	C8	C6	C4	C2	C18	C16	C14	C12	C10	C8	C6	C4	C2	C18	C16	C14	C12	C10	C8	C6	C4	C2	C18	C16	C14	C12	C10	C8	C6	C4	C2	C18	C16	C14	C12
																							100	76
dWasser
Summe	0	0	0	0	0	0	0	0	0	0	0	0	0	0	0	0	0	0	0	0	0	0	1870000000	1421200000	0	0	0	0	0	0	0	0	0	0	0	0	0	0	0	0	0	0	0	0	0	0	0	0	0
Prozent	0	0	0	0	0	0	0	0	0	0	0	0	0	0	0	0	0	0	0	0	0	0	19.6152	14.9075	0	0	0	0	0	0	0	0	0	0	0	0	0	0	0	0	0	0	0	0	0	0	0	0	0
	C14
	569 (C14:2)									571 (C14:1)									573 (C14)								15400000	585 (C14:2-OH)									587 (C14:1-OH)									589 (C14-OH)
	C18	C16	C14	C12	C10	C8	C6	C4	C2	C18	C16	C14	C12	C10	C8	C6	C4	C2	C18	C16	C14	C12	C10	C8	C6	C4	C2	C18	C16	C14	C12	C10	C8	C6	C4	C2	C18	C16	C14	C12	C10	C8	C6	C4	C2	C18	C16	C14	C12
Dmat1																							6	100	6
dWasser
Summe	0	0	0	0	0	0	0	0	0	0	0	0	0	0	0	0	0	0	0	0	0	0	92400000	1540000000	92400000	0	0	0	0	0	0	0	0	0	0	0	0	0	0	0	0	0	0	0	0	0	0	0	0
Prozent	0	0	0	0	0	0	0	0	0	0	0	0	0	0	0	0	0	0	0	0	0	0	0.969221	16.1537	0.969221	0	0	0	0	0	0	0	0	0	0	0	0	0	0	0	0	0	0	0	0	0	0	0	0
	C16
	597 (C16:2)									599 (C16:1)									601 (C16)								2770000	613 (C16:2-OH)									615 (C16:1-OH)									617 (C16-OH)
	C18	C16	C14	C12	C10	C8	C6	C4	C2	C18	C16	C14	C12	C10	C8	C6	C4	C2	C18	C16	C14	C12	C10	C8	C6	C4	C2	C18	C16	C14	C12	C10	C8	C6	C4	C2	C18	C16	C14	C12	C10	C8	C6	C4	C2	C18	C16	C14	C12
Dmat1																							100	5	11
dWasser																									5
Summe	0	0	0	0	0	0	0	0	0	0	0	0	0	0	0	0	0	0	0	0	0	0	277000000	13850000	44320000	0	0	0	0	0	0	0	0	0	0	0	0	0	0	0	0	0	0	0	0	0	0	0	0
Prozent	0	0	0	0	0	0	0	0	0	0	0	0	0	0	0	0	0	0	0	0	0	0	2.90556	0.145278	0.46489	0	0	0	0	0	0	0	0	0	0	0	0	0	0	0	0	0	0	0	0	0	0	0	0
	C18
	625 (C18:2)									627 (C18:1)									629 (C18)								2510000	641 (C18:2-OH)									643 (C18:1-OH)									645 (C18-OH)
	C18	C16	C14	C12	C10	C8	C6	C4	C2	C18	C16	C14	C12	C10	C8	C6	C4	C2	C18	C16	C14	C12	C10	C8	C6	C4	C2	C18	C16	C14	C12	C10	C8	C6	C4	C2	C18	C16	C14	C12	C10	C8	C6	C4	C2	C18	C16	C14	C12
Dmat1																						15	45
dWasser
Summe	0	0	0	0	0	0	0	0	0	0	0	0	0	0	0	0	0	0	0	0	0	37650000	112950000	0	0	0	0	0	0	0	0	0	0	0	0	0	0	0	0	0	0	0	0	0	0	0	0	0	0
Prozent	0	0	0	0	0	0	0	0	0	0	0	0	0	0	0	0	0	0	0	0	0	0.394926	1.18478	0	0	0	0	0	0	0	0	0	0	0	0	0	0	0	0	0	0	0	0	0	0	0	0	0	0
	C20
	653 (C20:2)									655 (C20:1)									657 (C20)								1960000	669 (C20:2-OH)									671 (C20:1-OH)									673 (C20-OH)
	C18	C16	C14	C12	C10	C8	C6	C4	C2	C18	C16	C14	C12	C10	C8	C6	C4	C2	C18	C16	C14	C12	C10	C8	C6	C4	C2	C18	C16	C14	C12	C10	C8	C6	C4	C2	C18	C16	C14	C12	C10	C8	C6	C4	C2	C18	C16	C14	C12
Dmat1																						12	9
dWasser
Summe	0	0	0	0	0	0	0	0	0	0	0	0	0	0	0	0	0	0	0	0	0	23520000	17640000	0	0	0	0	0	0	0	0	0	0	0	0	0	0	0	0	0	0	0	0	0	0	0	0	0	0
Prozent	0	0	0	0	0	0	0	0	0	0	0	0	0	0	0	0	0	0	0	0	0	0.246711	0.185033	0	0	0	0	0	0	0	0	0	0	0	0	0	0	0	0	0	0	0	0	0	0	0	0	0	0
	C22
	681 (C22:2)									683 (C22:1)									685 (C22)									697 (C22:2-OH)									699 (C22:1-OH)									701 (C22-OH)
	C18	C16	C14	C12	C10	C8	C6	C4	C2	C18	C16	C14	C12	C10	C8	C6	C4	C2	C18	C16	C14	C12	C10	C8	C6	C4	C2	C18	C16	C14	C12	C10	C8	C6	C4	C2	C18	C16	C14	C12	C10	C8	C6	C4	C2	C18	C16	C14	C12
Dmat1
dWasser
Summe	0	0	0	0	0	0	0	0	0	0	0	0	0	0	0	0	0	0	0	0	0	0	0	0	0	0	0	0	0	0	0	0	0	0	0	0	0	0	0	0	0	0	0	0	0	0	0	0	0
Prozent	0	0	0	0	0	0	0	0	0	0	0	0	0	0	0	0	0	0	0	0	0	0	0	0	0	0	0	0	0	0	0	0	0	0	0	0	0	0	0	0	0	0	0	0	0	0	0	0	0
	C24
	709 (C24:2)									711 (C24:1)									713 (C24)									725 (C24:2-OH)									727 (C24:1-OH)									729 (C24-OH)
	C18	C16	C14	C12	C10	C8	C6	C4	C2	C18	C16	C14	C12	C10	C8	C6	C4	C2	C18	C16	C14	C12	C10	C8	C6	C4	C2	C18	C16	C14	C12	C10	C8	C6	C4	C2	C18	C16	C14	C12	C10	C8	C6	C4	C2	C18	C16	C14	C12
Dmat1
dWasser
Summe	0	0	0	0	0	0	0	0	0	0	0	0	0	0	0	0	0	0	0	0	0	0	0	0	0	0	0	0	0	0	0	0	0	0	0	0	0	0	0	0	0	0	0	0	0	0	0	0	0
Prozent	0	0	0	0	0	0	0	0	0	0	0	0	0	0	0	0	0	0	0	0	0	0	0	0	0	0	0	0	0	0	0	0	0	0	0	0	0	0	0	0	0	0	0	0	0	0	0	0	0
	C26
	737 (C26:2)									739 (C26:1)									741 (C26)									753 (C26:2-OH)									755 (C26:1-OH)									757 (C26-OH)
	C18	C16	C14	C12	C10	C8	C6	C4	C2	C18	C16	C14	C12	C10	C8	C6	C4	C2	C18	C16	C14	C12	C10	C8	C6	C4	C2	C18	C16	C14	C12	C10	C8	C6	C4	C2	C18	C16	C14	C12	C10	C8	C6	C4	C2	C18	C16	C14	C12
Dmat1
dWasser
Summe	0	0	0	0	0	0	0	0	0	0	0	0	0	0	0	0	0	0	0	0	0	0	0	0	0	0	0	0	0	0	0	0	0	0	0	0	0	0	0	0	0	0	0	0	0	0	0	0	0
Prozent	0	0	0	0	0	0	0	0	0	0	0	0	0	0	0	0	0	0	0	0	0	0	0	0	0	0	0	0	0	0	0	0	0	0	0	0	0	0	0	0	0	0	0	0	0	0	0	0	0
	C28
	765 (C28:2)									767 (C28:1)									769 (C28)									781 (C28:2-OH)									783 (C28:1-OH)									785 (C28-OH)
	C18	C16	C14	C12	C10	C8	C6	C4	C2	C18	C16	C14	C12	C10	C8	C6	C4	C2	C18	C16	C14	C12	C10	C8	C6	C4	C2	C18	C16	C14	C12	C10	C8	C6	C4	C2	C18	C16	C14	C12	C10	C8	C6	C4	C2	C18	C16	C14	C12
Dmat1
dWasser
Summe	0	0	0	0	0	0	0	0	0	0	0	0	0	0	0	0	0	0	0	0	0	0	0	0	0	0	0	0	0	0	0	0	0	0	0	0	0	0	0	0	0	0	0	0	0	0	0	0	0
Prozent	0	0	0	0	0	0	0	0	0	0	0	0	0	0	0	0	0	0	0	0	0	0	0	0	0	0	0	0	0	0	0	0	0	0	0	0	0	0	0	0	0	0	0	0	0	0	0	0	0
								C2	C4	C6	C8	C10	C12	C14	C6:1	C8:1	C10:1	C12:1	C6-OH	C8-OH	C10-OH	C12-OH	C6:1-OH	C8:1-OH	C10:1-OH	C12:1-OH
							C18	0	0	0	0	0
C18	0						C16	0	0	0	0	0	0
C18:1	0						C14	0	0	0	0	0	0	0
C18:2	0						C12	0	0	0.394926	0.246711	0	0
C18-OH	0						C10	19.6152	0.969221	3.37046	1.18478	0.185033
C18:1-OH	0						C8	36.3982	14.9075	17.1229	0.145278
C18:2-OH	0						C6		5.45973	0
C18-(OH)2	0						C18:1	0	0	0	0	0
C18:1-(OH)2	0						C16:1	0	0	0	0	0	0
	0						C14:1	0	0	0	0	0	0	0
							C12:1	0	0	0	0	0	0																	R1	C2	56.0134
C16	0						C10:1	0	0	0	0	0																			C4	21.3365
C16:1	0						C8:1	0	0	0	0																				C6	20.8883
C16:2	0						C18:2	0	0	0	0	0																			C8	1.57677
C16-OH	0						C16:2	0	0	0	0	0	0																		C10	0.185033
C16:1-OH	0						C14:2	0	0	0	0	0	0	0																	C12	0
C16:2-OH	0						C12:2	0	0	0	0	0	0																		C14	0
C16-(OH)2	0						C10:2	0	0	0	0	0
C16:1-(OH)2	0						C8:2	0	0	0	0																					100
	0						C18-OH	0	0	0	0	0
							C16-OH	0	0	0	0	0	0
C14	0						C14-OH	0	0	0	0	0	0	0
C14:1	0						C12-OH	0	0	0	0	0	0
C14:2	0						C10-OH	0	0	0	0	0
C14-OH	0						C8-OH	0	0	0	0
C14:1-OH	0						C18:1-OH	0	0	0	0	0
C14:2-OH	0						C16:1-OH	0	0	0	0	0	0
C14-(OH)2	0						C14:1-OH	0	0	0	0	0	0	0
C14:1-(OH)2	0						C12:1-OH	0	0	0	0	0	0
	0						C10:1-OH	0	0	0	0	0
							C8:1-OH	0	0	0	0
C12	0.641637						C18:2-OH	0	0	0	0	0
C12:1	0						C16:2-OH	0	0	0	0	0	0
C12:2	0						C14:2-OH	0	0	0	0	0	0	0															100
C12-OH	0						C12:2-OH	0	0	0	0	0	0
C12:1-OH	0						C10:2-OH	0	0	0	0	0
C12:2-OH	0						C8:2-OH	0	0	0	0
C12-(OH)2	0						C18-(OH)2	0	0	0	0	0
C12:1-(OH)2	0						C16-(OH)2		0	0	0	0	0
	0.641637						C14-(OH)2			0	0	0	0	0
							C12-(OH)2				0	0	0																	R2	C6	5.45973
C10	24.8598						C10-(OH)2					0																			C8	68.574
C10:1	0						C8-(OH)2																								C10	25.3247
C10:2	0						C18:1-(OH)2	0	0	0	0	0																			C12	0.641637
C10-OH	0						C16:1-(OH)2		0	0	0	0	0																		C14	0
C10:1-OH	0						C14:1-(OH)2			0	0	0	0	0																	C16	0
C10:2-OH	0						C12:1-(OH)2				0	0	0																		C18	0
C10-(OH)2	0						C10:1-(OH)2					0
C10:1-(OH)2	0						C8:1-(OH)2																									100
	24.8598						C18:2-(OH)2		0
							C16:2-(OH)2			0
wenn R2							C14:2-(OH)2
C8	67.6047						C12:2-(OH)2
C8:1	0						C10:2-(OH)2
C8:2	0						C8:2-(OH)2
C8-OH	0
C8:1-OH	0
C8:2-OH	0
C8-(OH)2
C8:1-(OH)2
wenn R2
C6	0
	67.6047
	93.1062		0
wenn R1
C12	0
C10	0
C8	0
C6	1.43411
C4	0
C2	0
	1.43411		0
					Um1 Um2	1.23	35.13	49.97	11.96	1.68	0.03	0		0	0.07	0.84	0.23	50.19	47.63	1.04
			mit ungesättigten und oxidierten Fettsäuren (LC_090)			R2								R1
						C18	C16	C14	C12	C10	C8	C6		C14	C12	C10	C8	C6	C4	C2
					Dmat1	4.14	35.14	45.24	14.23	1.25	0	0		0	0	0	0.6	74.19	22.28	2.93
					Uh1 Uh2	2.88	43.63	49.59	3.73	0.17	0	0		0	0.17	0.71	0.35	42.36	56.2	0.21
					Pa1 Pa2	0	0.34	4.63	30.88	46.35	17.8	0		0	1.14	39.4	51.2	8.26	0	0
					Uh1 Pa2	0	0	0	1.03	35.9	60.67	2.4		0	0	1.05	2.55	64.61	29.34	2.45
					Pa1 Uh2	6.73	41.72	45.64	4.17	1.74	0	0		0.31	6.57	48.03	35.14	7.49	0.71	0
			nur gesättigte Fettsäuren (LC_086?)			R2								R1
						C18	C16	C14	C12	C10	C8	C6		C14	C12	C10	C8	C6	C4	C2
					Dmat1	1.18	16.87	30.54	43.69	7.29	0.44	0		0	0	0	0.14	62.16	35.95	1.76
					Uh1 Uh2	3.81	35.21	32.35	28.64	0	0	0		0	0	0.72	13.03	43.47	42.79	0
					Pa1 Pa2	0	0.2	2.85	23.44	45.47	28.04	0		0	1.04	30.88	53.56	14.18	0.38	0
					Uh1 Pa2	0	0	0	0.02	34.27	63.56	2.15		0	0	3.7	10.35	53.86	30.13	1.97
					Pa1 Uh2	3.52	37.79	39.91	17.7	1.08	0	0		0	12.4	55.48	26.17	5.41	0.24	0
			nur gesättigte Fettsäuren (LC_091)			R2								R1
						C18	C16	C14	C12	C10	C8	C6		C14	C12	C10	C8	C6	C4	C2
					Dmat1
					Uh1 Uh2
					Pa1 Pa2
					Uh1 Pa2
					Pa1 Uh2		38.32	31.89	22.51	7.28					12.54	41.6	37.07	8.33	0.46
[truncated: 24 more columns]

## Sheet: Fig. 4a4
LC086_Bö4_Dmat1
	C10
	555 (C10:2)									557 (C10:1)									559 (C10)								9620000	571 (C10:2-OH)									573 (C10:1-OH)									575 (C10-OH)
	C18	C16	C14	C12	C10	C8	C6	C4	C2	C18	C16	C14	C12	C10	C8	C6	C4	C2	C18	C16	C14	C12	C10	C8	C6	C4	C2	C18	C16	C14	C12	C10	C8	C6	C4	C2	C18	C16	C14	C12	C10	C8	C6	C4	C2	C18	C16	C14	C12
																								92	10
dWasser																								91	9
Summe	0	0	0	0	0	0	0	0	0	0	0	0	0	0	0	0	0	0	0	0	0	0	0	1760460000	182780000	0	0	0	0	0	0	0	0	0	0	0	0	0	0	0	0	0	0	0	0	0	0	0	0
Prozent	0	0	0	0	0	0	0	0	0	0	0	0	0	0	0	0	0	0	0	0	0	0	0	9.56031	0.9926	0	0	0	0	0	0	0	0	0	0	0	0	0	0	0	0	0	0	0	0	0	0	0	0
	C12
	583 (C12:2)									585 (C12:1)									587 (C12)								13900000	599 (C12:2-OH)									601 (C12:1-OH)									603 (C12-OH)
	C18	C16	C14	C12	C10	C8	C6	C4	C2	C18	C16	C14	C12	C10	C8	C6	C4	C2	C18	C16	C14	C12	C10	C8	C6	C4	C2	C18	C16	C14	C12	C10	C8	C6	C4	C2	C18	C16	C14	C12	C10	C8	C6	C4	C2	C18	C16	C14	C12
																							12	100
dWasser																							10	89
Summe	0	0	0	0	0	0	0	0	0	0	0	0	0	0	0	0	0	0	0	0	0	0	305800000	2627100000	0	0	0	0	0	0	0	0	0	0	0	0	0	0	0	0	0	0	0	0	0	0	0	0	0
Prozent	0	0	0	0	0	0	0	0	0	0	0	0	0	0	0	0	0	0	0	0	0	0	1.66067	14.2667	0	0	0	0	0	0	0	0	0	0	0	0	0	0	0	0	0	0	0	0	0	0	0	0	0
	C14
	611 (C14:2)									613 (C14:1)									615 (C14)								25800000	627 (C14:2-OH)									629 (C14:1-OH)									631 (C14-OH)
	C18	C16	C14	C12	C10	C8	C6	C4	C2	C18	C16	C14	C12	C10	C8	C6	C4	C2	C18	C16	C14	C12	C10	C8	C6	C4	C2	C18	C16	C14	C12	C10	C8	C6	C4	C2	C18	C16	C14	C12	C10	C8	C6	C4	C2	C18	C16	C14	C12
Dmat1																							23	86
dWasser																							21	79
Summe	0	0	0	0	0	0	0	0	0	0	0	0	0	0	0	0	0	0	0	0	0	0	1135200000	4257000000	0	0	0	0	0	0	0	0	0	0	0	0	0	0	0	0	0	0	0	0	0	0	0	0	0
Prozent	0	0	0	0	0	0	0	0	0	0	0	0	0	0	0	0	0	0	0	0	0	0	6.16479	23.118	0	0	0	0	0	0	0	0	0	0	0	0	0	0	0	0	0	0	0	0	0	0	0	0	0
	C16
	639 (C16:2)									641 (C16:1)									643 (C16)								24200000	655 (C16:2-OH)									657 (C16:1-OH)									659 (C16-OH)
	C18	C16	C14	C12	C10	C8	C6	C4	C2	C18	C16	C14	C12	C10	C8	C6	C4	C2	C18	C16	C14	C12	C10	C8	C6	C4	C2	C18	C16	C14	C12	C10	C8	C6	C4	C2	C18	C16	C14	C12	C10	C8	C6	C4	C2	C18	C16	C14	C12
Dmat1																						5	100
dWasser																						4	77
Summe	0	0	0	0	0	0	0	0	0	0	0	0	0	0	0	0	0	0	0	0	0	217800000	4283400000	0	0	0	0	0	0	0	0	0	0	0	0	0	0	0	0	0	0	0	0	0	0	0	0	0	0
Prozent	0	0	0	0	0	0	0	0	0	0	0	0	0	0	0	0	0	0	0	0	0	1.18278	23.2613	0	0	0	0	0	0	0	0	0	0	0	0	0	0	0	0	0	0	0	0	0	0	0	0	0	0
	C18
	667 (C18:2)									669 (C18:1)									671 (C18)								11600000	683 (C18:2-OH)									685 (C18:1-OH)									687 (C18-OH)
	C18	C16	C14	C12	C10	C8	C6	C4	C2	C18	C16	C14	C12	C10	C8	C6	C4	C2	C18	C16	C14	C12	C10	C8	C6	C4	C2	C18	C16	C14	C12	C10	C8	C6	C4	C2	C18	C16	C14	C12	C10	C8	C6	C4	C2	C18	C16	C14	C12
Dmat1																						76	81
dWasser																						48	52
Summe	0	0	0	0	0	0	0	0	0	0	0	0	0	0	0	0	0	0	0	0	0	1438400000	1542800000	0	0	0	0	0	0	0	0	0	0	0	0	0	0	0	0	0	0	0	0	0	0	0	0	0	0
Prozent	0	0	0	0	0	0	0	0	0	0	0	0	0	0	0	0	0	0	0	0	0	7.81134	8.37829	0	0	0	0	0	0	0	0	0	0	0	0	0	0	0	0	0	0	0	0	0	0	0	0	0	0
	C20
	695 (C20:2)									697 (C20:1)									699 (C20)								2860000	711 (C20:2-OH)									713 (C20:1-OH)									715 (C20-OH)
	C18	C16	C14	C12	C10	C8	C6	C4	C2	C18	C16	C14	C12	C10	C8	C6	C4	C2	C18	C16	C14	C12	C10	C8	C6	C4	C2	C18	C16	C14	C12	C10	C8	C6	C4	C2	C18	C16	C14	C12	C10	C8	C6	C4	C2	C18	C16	C14	C12
Dmat1																					18	20	94
dWasser																					14	15	71
Summe	0	0	0	0	0	0	0	0	0	0	0	0	0	0	0	0	0	0	0	0	91520000	100100000	471900000	0	0	0	0	0	0	0	0	0	0	0	0	0	0	0	0	0	0	0	0	0	0	0	0	0	0
Prozent	0	0	0	0	0	0	0	0	0	0	0	0	0	0	0	0	0	0	0	0	0.497006	0.5436	2.56269	0	0	0	0	0	0	0	0	0	0	0	0	0	0	0	0	0	0	0	0	0	0	0	0	0	0
	C22
	723 (C22:2)									725 (C22:1)									727 (C22)									739 (C22:2-OH)									741 (C22:1-OH)									743 (C22-OH)
	C18	C16	C14	C12	C10	C8	C6	C4	C2	C18	C16	C14	C12	C10	C8	C6	C4	C2	C18	C16	C14	C12	C10	C8	C6	C4	C2	C18	C16	C14	C12	C10	C8	C6	C4	C2	C18	C16	C14	C12	C10	C8	C6	C4	C2	C18	C16	C14	C12
Dmat1
dWasser
Summe	0	0	0	0	0	0	0	0	0	0	0	0	0	0	0	0	0	0	0	0	0	0	0	0	0	0	0	0	0	0	0	0	0	0	0	0	0	0	0	0	0	0	0	0	0	0	0	0	0
Prozent	0	0	0	0	0	0	0	0	0	0	0	0	0	0	0	0	0	0	0	0	0	0	0	0	0	0	0	0	0	0	0	0	0	0	0	0	0	0	0	0	0	0	0	0	0	0	0	0	0
	C24
	751 (C24:2)									753 (C24:1)									755 (C24)									767 (C24:2-OH)									769 (C24:1-OH)									771 (C24-OH)
	C18	C16	C14	C12	C10	C8	C6	C4	C2	C18	C16	C14	C12	C10	C8	C6	C4	C2	C18	C16	C14	C12	C10	C8	C6	C4	C2	C18	C16	C14	C12	C10	C8	C6	C4	C2	C18	C16	C14	C12	C10	C8	C6	C4	C2	C18	C16	C14	C12
Dmat1
dWasser
Summe	0	0	0	0	0	0	0	0	0	0	0	0	0	0	0	0	0	0	0	0	0	0	0	0	0	0	0	0	0	0	0	0	0	0	0	0	0	0	0	0	0	0	0	0	0	0	0	0	0
Prozent	0	0	0	0	0	0	0	0	0	0	0	0	0	0	0	0	0	0	0	0	0	0	0	0	0	0	0	0	0	0	0	0	0	0	0	0	0	0	0	0	0	0	0	0	0	0	0	0	0
	C26
	779 (C26:2)									781 (C26:1)									783 (C26)									795 (C26:2-OH)									797 (C26:1-OH)									799 (C26-OH)
	C18	C16	C14	C12	C10	C8	C6	C4	C2	C18	C16	C14	C12	C10	C8	C6	C4	C2	C18	C16	C14	C12	C10	C8	C6	C4	C2	C18	C16	C14	C12	C10	C8	C6	C4	C2	C18	C16	C14	C12	C10	C8	C6	C4	C2	C18	C16	C14	C12
Dmat1
dWasser
Summe	0	0	0	0	0	0	0	0	0	0	0	0	0	0	0	0	0	0	0	0	0	0	0	0	0	0	0	0	0	0	0	0	0	0	0	0	0	0	0	0	0	0	0	0	0	0	0	0	0
Prozent	0	0	0	0	0	0	0	0	0	0	0	0	0	0	0	0	0	0	0	0	0	0	0	0	0	0	0	0	0	0	0	0	0	0	0	0	0	0	0	0	0	0	0	0	0	0	0	0	0
	C28
	807 (C28:2)									809 (C28:1)									811 (C28)									823 (C28:2-OH)									825 (C28:1-OH)									827 (C28-OH)
	C18	C16	C14	C12	C10	C8	C6	C4	C2	C18	C16	C14	C12	C10	C8	C6	C4	C2	C18	C16	C14	C12	C10	C8	C6	C4	C2	C18	C16	C14	C12	C10	C8	C6	C4	C2	C18	C16	C14	C12	C10	C8	C6	C4	C2	C18	C16	C14	C12
Dmat1
dWasser
Summe	0	0	0	0	0	0	0	0	0	0	0	0	0	0	0	0	0	0	0	0	0	0	0	0	0	0	0	0	0	0	0	0	0	0	0	0	0	0	0	0	0	0	0	0	0	0	0	0	0
Prozent	0	0	0	0	0	0	0	0	0	0	0	0	0	0	0	0	0	0	0	0	0	0	0	0	0	0	0	0	0	0	0	0	0	0	0	0	0	0	0	0	0	0	0	0	0	0	0	0	0
								C2	C4	C6	C8	C10	C12	C14	C6:1	C8:1	C10:1	C12:1	C6-OH	C8-OH	C10-OH	C12-OH	C6:1-OH	C8:1-OH	C10:1-OH	C12:1-OH
							C18	0	0	0	0	0
C18	0						C16	0	0	0	0	0	0
C18:1	0						C14	0	0	0.497006	0	0	0	0
C18:2	0						C12	0	1.18278	7.81134	0.5436	0	0
C18-OH	0						C10	1.66067	6.16479	23.2613	8.37829	2.56269
C18:1-OH	0						C8	9.56031	14.2667	23.118	0
C18:2-OH	0						C6		0.9926	0
C18-(OH)2	0						C18:1	0	0	0	0	0
C18:1-(OH)2	0						C16:1	0	0	0	0	0	0
	0						C14:1	0	0	0	0	0	0	0
							C12:1	0	0	0	0	0	0																	R1	C2	11.221
C16	0						C10:1	0	0	0	0	0																			C4	22.6068
C16:1	0						C8:1	0	0	0	0																				C6	54.6876
C16:2	0						C18:2	0	0	0	0	0																			C8	8.92189
C16-OH	0						C16:2	0	0	0	0	0	0																		C10	2.56269
C16:1-OH	0						C14:2	0	0	0	0	0	0	0																	C12	0
C16:2-OH	0						C12:2	0	0	0	0	0	0																		C14	0
C16-(OH)2	0						C10:2	0	0	0	0	0
C16:1-(OH)2	0						C8:2	0	0	0	0																					100
	0						C18-OH	0	0	0	0	0
							C16-OH	0	0	0	0	0	0
C14	0.497006						C14-OH	0	0	0	0	0	0	0
C14:1	0						C12-OH	0	0	0	0	0	0
C14:2	0						C10-OH	0	0	0	0	0
C14-OH	0						C8-OH	0	0	0	0
C14:1-OH	0						C18:1-OH	0	0	0	0	0
C14:2-OH	0						C16:1-OH	0	0	0	0	0	0
C14-(OH)2	0						C14:1-OH	0	0	0	0	0	0	0
C14:1-(OH)2	0						C12:1-OH	0	0	0	0	0	0
	0.497006						C10:1-OH	0	0	0	0	0
							C8:1-OH	0	0	0	0
C12	9.53772						C18:2-OH	0	0	0	0	0
C12:1	0						C16:2-OH	0	0	0	0	0	0
C12:2	0						C14:2-OH	0	0	0	0	0	0	0															100
C12-OH	0						C12:2-OH	0	0	0	0	0	0
C12:1-OH	0						C10:2-OH	0	0	0	0	0
C12:2-OH	0						C8:2-OH	0	0	0	0
C12-(OH)2	0						C18-(OH)2	0	0	0	0	0
C12:1-(OH)2	0						C16-(OH)2		0	0	0	0	0
	9.53772						C14-(OH)2			0	0	0	0	0
							C12-(OH)2				0	0	0																	R2	C6	0.9926
C10	42.0278						C10-(OH)2					0																			C8	46.9449
C10:1	0						C8-(OH)2																								C10	42.0278
C10:2	0						C18:1-(OH)2	0	0	0	0	0																			C12	9.53772
C10-OH	0						C16:1-(OH)2		0	0	0	0	0																		C14	0.497006
C10:1-OH	0						C14:1-(OH)2			0	0	0	0	0																	C16	0
C10:2-OH	0						C12:1-(OH)2				0	0	0																		C18	0
C10-(OH)2	0						C10:1-(OH)2					0
C10:1-(OH)2	0						C8:1-(OH)2																									100
	42.0278						C18:2-(OH)2		0
							C16:2-(OH)2			0
wenn R2							C14:2-(OH)2
C8	46.9449						C12:2-(OH)2
C8:1	0						C10:2-(OH)2
C8:2	0						C8:2-(OH)2
C8-OH	0
C8:1-OH	0
C8:2-OH	0
C8-(OH)2
C8:1-(OH)2
wenn R2
C6	0
	46.9449
	99.0074		0
wenn R1
C12	0
C10	0
C8	0
C6	0
C4	0
C2	0
	0		0
					Um1 Um2	1.23	35.13	49.97	11.96	1.68	0.03	0		0	0.07	0.84	0.23	50.19	47.63	1.04
			mit ungesättigten und oxidierten Fettsäuren (LC_090)			R2								R1
						C18	C16	C14	C12	C10	C8	C6		C14	C12	C10	C8	C6	C4	C2
					Dmat1	4.14	35.14	45.24	14.23	1.25	0	0		0	0	0	0.6	74.19	22.28	2.93
					Uh1 Uh2	2.88	43.63	49.59	3.73	0.17	0	0		0	0.17	0.71	0.35	42.36	56.2	0.21
					Pa1 Pa2	0	0.34	4.63	30.88	46.35	17.8	0		0	1.14	39.4	51.2	8.26	0	0
					Uh1 Pa2	0	0	0	1.03	35.9	60.67	2.4		0	0	1.05	2.55	64.61	29.34	2.45
					Pa1 Uh2	6.73	41.72	45.64	4.17	1.74	0	0		0.31	6.57	48.03	35.14	7.49	0.71	0
			nur gesättigte Fettsäuren (LC_086?)			R2								R1
						C18	C16	C14	C12	C10	C8	C6		C14	C12	C10	C8	C6	C4	C2
					Dmat1	1.18	16.87	30.54	43.69	7.29	0.44	0		0	0	0	0.14	62.16	35.95	1.76
					Uh1 Uh2	3.81	35.21	32.35	28.64	0	0	0		0	0	0.72	13.03	43.47	42.79	0
					Pa1 Pa2	0	0.2	2.85	23.44	45.47	28.04	0		0	1.04	30.88	53.56	14.18	0.38	0
					Uh1 Pa2	0	0	0	0.02	34.27	63.56	2.15		0	0	3.7	10.35	53.86	30.13	1.97
					Pa1 Uh2	3.52	37.79	39.91	17.7	1.08	0	0		0	12.4	55.48	26.17	5.41	0.24	0
			nur gesättigte Fettsäuren (LC_091)			R2								R1
						C18	C16	C14	C12	C10	C8	C6		C14	C12	C10	C8	C6	C4	C2
					Dmat1
					Uh1 Uh2
					Pa1 Pa2
					Uh1 Pa2
					Pa1 Uh2		38.32	31.89	22.51	7.28					12.54	41.6	37.07	8.33	0.46
[truncated: 24 more columns]

## Sheet: Fig. 4a5
LC086_Bö4_Dmat1
	C10
	555 (C10:2)									557 (C10:1)									559 (C10)								17900000	571 (C10:2-OH)									573 (C10:1-OH)									575 (C10-OH)
	C18	C16	C14	C12	C10	C8	C6	C4	C2	C18	C16	C14	C12	C10	C8	C6	C4	C2	C18	C16	C14	C12	C10	C8	C6	C4	C2	C18	C16	C14	C12	C10	C8	C6	C4	C2	C18	C16	C14	C12	C10	C8	C6	C4	C2	C18	C16	C14	C12
																								100
dWasser																								100
Summe	0	0	0	0	0	0	0	0	0	0	0	0	0	0	0	0	0	0	0	0	0	0	0	3580000000	0	0	0	0	0	0	0	0	0	0	0	0	0	0	0	0	0	0	0	0	0	0	0	0	0
Prozent	0	0	0	0	0	0	0	0	0	0	0	0	0	0	0	0	0	0	0	0	0	0	0	13.5161	0	0	0	0	0	0	0	0	0	0	0	0	0	0	0	0	0	0	0	0	0	0	0	0	0
	C12
	583 (C12:2)									585 (C12:1)									587 (C12)								18000000	599 (C12:2-OH)									601 (C12:1-OH)									603 (C12-OH)
	C18	C16	C14	C12	C10	C8	C6	C4	C2	C18	C16	C14	C12	C10	C8	C6	C4	C2	C18	C16	C14	C12	C10	C8	C6	C4	C2	C18	C16	C14	C12	C10	C8	C6	C4	C2	C18	C16	C14	C12	C10	C8	C6	C4	C2	C18	C16	C14	C12
																							39	75
dWasser																							34	66
Summe	0	0	0	0	0	0	0	0	0	0	0	0	0	0	0	0	0	0	0	0	0	0	1314000000	2538000000	0	0	0	0	0	0	0	0	0	0	0	0	0	0	0	0	0	0	0	0	0	0	0	0	0
Prozent	0	0	0	0	0	0	0	0	0	0	0	0	0	0	0	0	0	0	0	0	0	0	4.96093	9.58207	0	0	0	0	0	0	0	0	0	0	0	0	0	0	0	0	0	0	0	0	0	0	0	0	0
	C14
	611 (C14:2)									613 (C14:1)									615 (C14)								22900000	627 (C14:2-OH)									629 (C14:1-OH)									631 (C14-OH)
	C18	C16	C14	C12	C10	C8	C6	C4	C2	C18	C16	C14	C12	C10	C8	C6	C4	C2	C18	C16	C14	C12	C10	C8	C6	C4	C2	C18	C16	C14	C12	C10	C8	C6	C4	C2	C18	C16	C14	C12	C10	C8	C6	C4	C2	C18	C16	C14	C12
Dmat1																							60	52
dWasser																							54	46
Summe	0	0	0	0	0	0	0	0	0	0	0	0	0	0	0	0	0	0	0	0	0	0	2610600000	2244200000	0	0	0	0	0	0	0	0	0	0	0	0	0	0	0	0	0	0	0	0	0	0	0	0	0
Prozent	0	0	0	0	0	0	0	0	0	0	0	0	0	0	0	0	0	0	0	0	0	0	9.85617	8.47285	0	0	0	0	0	0	0	0	0	0	0	0	0	0	0	0	0	0	0	0	0	0	0	0	0
	C16
	639 (C16:2)									641 (C16:1)									643 (C16)								35100000	655 (C16:2-OH)									657 (C16:1-OH)									659 (C16-OH)
	C18	C16	C14	C12	C10	C8	C6	C4	C2	C18	C16	C14	C12	C10	C8	C6	C4	C2	C18	C16	C14	C12	C10	C8	C6	C4	C2	C18	C16	C14	C12	C10	C8	C6	C4	C2	C18	C16	C14	C12	C10	C8	C6	C4	C2	C18	C16	C14	C12
Dmat1																						12	100
dWasser																						9	79
Summe	0	0	0	0	0	0	0	0	0	0	0	0	0	0	0	0	0	0	0	0	0	737100000	6282900000	0	0	0	0	0	0	0	0	0	0	0	0	0	0	0	0	0	0	0	0	0	0	0	0	0	0
Prozent	0	0	0	0	0	0	0	0	0	0	0	0	0	0	0	0	0	0	0	0	0	2.78288	23.7207	0	0	0	0	0	0	0	0	0	0	0	0	0	0	0	0	0	0	0	0	0	0	0	0	0	0
	C18
	667 (C18:2)									669 (C18:1)									671 (C18)								22400000	683 (C18:2-OH)									685 (C18:1-OH)									687 (C18-OH)
	C18	C16	C14	C12	C10	C8	C6	C4	C2	C18	C16	C14	C12	C10	C8	C6	C4	C2	C18	C16	C14	C12	C10	C8	C6	C4	C2	C18	C16	C14	C12	C10	C8	C6	C4	C2	C18	C16	C14	C12	C10	C8	C6	C4	C2	C18	C16	C14	C12
Dmat1																						98	46
dWasser																						68	32
Summe	0	0	0	0	0	0	0	0	0	0	0	0	0	0	0	0	0	0	0	0	0	3718400000	1747200000	0	0	0	0	0	0	0	0	0	0	0	0	0	0	0	0	0	0	0	0	0	0	0	0	0	0
Prozent	0	0	0	0	0	0	0	0	0	0	0	0	0	0	0	0	0	0	0	0	0	14.0386	6.59645	0	0	0	0	0	0	0	0	0	0	0	0	0	0	0	0	0	0	0	0	0	0	0	0	0	0
	C20
	695 (C20:2)									697 (C20:1)									699 (C20)								7520000	711 (C20:2-OH)									713 (C20:1-OH)									715 (C20-OH)
	C18	C16	C14	C12	C10	C8	C6	C4	C2	C18	C16	C14	C12	C10	C8	C6	C4	C2	C18	C16	C14	C12	C10	C8	C6	C4	C2	C18	C16	C14	C12	C10	C8	C6	C4	C2	C18	C16	C14	C12	C10	C8	C6	C4	C2	C18	C16	C14	C12
Dmat1																					18	20	100
dWasser																					12	13	65
Summe	0	0	0	0	0	0	0	0	0	0	0	0	0	0	0	0	0	0	0	0	225600000	248160000	1240800000	0	0	0	0	0	0	0	0	0	0	0	0	0	0	0	0	0	0	0	0	0	0	0	0	0	0
Prozent	0	0	0	0	0	0	0	0	0	0	0	0	0	0	0	0	0	0	0	0	0.85174	0.936914	4.68457	0	0	0	0	0	0	0	0	0	0	0	0	0	0	0	0	0	0	0	0	0	0	0	0	0	0
	C22
	723 (C22:2)									725 (C22:1)									727 (C22)									739 (C22:2-OH)									741 (C22:1-OH)									743 (C22-OH)
	C18	C16	C14	C12	C10	C8	C6	C4	C2	C18	C16	C14	C12	C10	C8	C6	C4	C2	C18	C16	C14	C12	C10	C8	C6	C4	C2	C18	C16	C14	C12	C10	C8	C6	C4	C2	C18	C16	C14	C12	C10	C8	C6	C4	C2	C18	C16	C14	C12
Dmat1
dWasser
Summe	0	0	0	0	0	0	0	0	0	0	0	0	0	0	0	0	0	0	0	0	0	0	0	0	0	0	0	0	0	0	0	0	0	0	0	0	0	0	0	0	0	0	0	0	0	0	0	0	0
Prozent	0	0	0	0	0	0	0	0	0	0	0	0	0	0	0	0	0	0	0	0	0	0	0	0	0	0	0	0	0	0	0	0	0	0	0	0	0	0	0	0	0	0	0	0	0	0	0	0	0
	C24
	751 (C24:2)									753 (C24:1)									755 (C24)									767 (C24:2-OH)									769 (C24:1-OH)									771 (C24-OH)
	C18	C16	C14	C12	C10	C8	C6	C4	C2	C18	C16	C14	C12	C10	C8	C6	C4	C2	C18	C16	C14	C12	C10	C8	C6	C4	C2	C18	C16	C14	C12	C10	C8	C6	C4	C2	C18	C16	C14	C12	C10	C8	C6	C4	C2	C18	C16	C14	C12
Dmat1
dWasser
Summe	0	0	0	0	0	0	0	0	0	0	0	0	0	0	0	0	0	0	0	0	0	0	0	0	0	0	0	0	0	0	0	0	0	0	0	0	0	0	0	0	0	0	0	0	0	0	0	0	0
Prozent	0	0	0	0	0	0	0	0	0	0	0	0	0	0	0	0	0	0	0	0	0	0	0	0	0	0	0	0	0	0	0	0	0	0	0	0	0	0	0	0	0	0	0	0	0	0	0	0	0
	C26
	779 (C26:2)									781 (C26:1)									783 (C26)									795 (C26:2-OH)									797 (C26:1-OH)									799 (C26-OH)
	C18	C16	C14	C12	C10	C8	C6	C4	C2	C18	C16	C14	C12	C10	C8	C6	C4	C2	C18	C16	C14	C12	C10	C8	C6	C4	C2	C18	C16	C14	C12	C10	C8	C6	C4	C2	C18	C16	C14	C12	C10	C8	C6	C4	C2	C18	C16	C14	C12
Dmat1
dWasser
Summe	0	0	0	0	0	0	0	0	0	0	0	0	0	0	0	0	0	0	0	0	0	0	0	0	0	0	0	0	0	0	0	0	0	0	0	0	0	0	0	0	0	0	0	0	0	0	0	0	0
Prozent	0	0	0	0	0	0	0	0	0	0	0	0	0	0	0	0	0	0	0	0	0	0	0	0	0	0	0	0	0	0	0	0	0	0	0	0	0	0	0	0	0	0	0	0	0	0	0	0	0
	C28
	807 (C28:2)									809 (C28:1)									811 (C28)									823 (C28:2-OH)									825 (C28:1-OH)									827 (C28-OH)
	C18	C16	C14	C12	C10	C8	C6	C4	C2	C18	C16	C14	C12	C10	C8	C6	C4	C2	C18	C16	C14	C12	C10	C8	C6	C4	C2	C18	C16	C14	C12	C10	C8	C6	C4	C2	C18	C16	C14	C12	C10	C8	C6	C4	C2	C18	C16	C14	C12
Dmat1
dWasser
Summe	0	0	0	0	0	0	0	0	0	0	0	0	0	0	0	0	0	0	0	0	0	0	0	0	0	0	0	0	0	0	0	0	0	0	0	0	0	0	0	0	0	0	0	0	0	0	0	0	0
Prozent	0	0	0	0	0	0	0	0	0	0	0	0	0	0	0	0	0	0	0	0	0	0	0	0	0	0	0	0	0	0	0	0	0	0	0	0	0	0	0	0	0	0	0	0	0	0	0	0	0
								C2	C4	C6	C8	C10	C12	C14	C6:1	C8:1	C10:1	C12:1	C6-OH	C8-OH	C10-OH	C12-OH	C6:1-OH	C8:1-OH	C10:1-OH	C12:1-OH
							C18	0	0	0	0	0
C18	0						C16	0	0	0	0	0	0
C18:1	0						C14	0	0	0.85174	0	0	0	0
C18:2	0						C12	0	2.78288	14.0386	0.936914	0	0
C18-OH	0						C10	4.96093	9.85617	23.7207	6.59645	4.68457
C18:1-OH	0						C8	13.5161	9.58207	8.47285	0
C18:2-OH	0						C6		0	0
C18-(OH)2	0						C18:1	0	0	0	0	0
C18:1-(OH)2	0						C16:1	0	0	0	0	0	0
	0						C14:1	0	0	0	0	0	0	0
							C12:1	0	0	0	0	0	0																	R1	C2	18.477
C16	0						C10:1	0	0	0	0	0																			C4	22.2211
C16:1	0						C8:1	0	0	0	0																				C6	47.0839
C16:2	0						C18:2	0	0	0	0	0																			C8	7.53337
C16-OH	0						C16:2	0	0	0	0	0	0																		C10	4.68457
C16:1-OH	0						C14:2	0	0	0	0	0	0	0																	C12	0
C16:2-OH	0						C12:2	0	0	0	0	0	0																		C14	0
C16-(OH)2	0						C10:2	0	0	0	0	0
C16:1-(OH)2	0						C8:2	0	0	0	0																					100
	0						C18-OH	0	0	0	0	0
							C16-OH	0	0	0	0	0	0
C14	0.85174						C14-OH	0	0	0	0	0	0	0
C14:1	0						C12-OH	0	0	0	0	0	0
C14:2	0						C10-OH	0	0	0	0	0
C14-OH	0						C8-OH	0	0	0	0
C14:1-OH	0						C18:1-OH	0	0	0	0	0
C14:2-OH	0						C16:1-OH	0	0	0	0	0	0
C14-(OH)2	0						C14:1-OH	0	0	0	0	0	0	0
C14:1-(OH)2	0						C12:1-OH	0	0	0	0	0	0
	0.85174						C10:1-OH	0	0	0	0	0
							C8:1-OH	0	0	0	0
C12	17.7584						C18:2-OH	0	0	0	0	0
C12:1	0						C16:2-OH	0	0	0	0	0	0
C12:2	0						C14:2-OH	0	0	0	0	0	0	0															100
C12-OH	0						C12:2-OH	0	0	0	0	0	0
C12:1-OH	0						C10:2-OH	0	0	0	0	0
C12:2-OH	0						C8:2-OH	0	0	0	0
C12-(OH)2	0						C18-(OH)2	0	0	0	0	0
C12:1-(OH)2	0						C16-(OH)2		0	0	0	0	0
	17.7584						C14-(OH)2			0	0	0	0	0
							C12-(OH)2				0	0	0																	R2	C6	0
C10	49.8189						C10-(OH)2					0																			C8	31.571
C10:1	0						C8-(OH)2																								C10	49.8189
C10:2	0						C18:1-(OH)2	0	0	0	0	0																			C12	17.7584
C10-OH	0						C16:1-(OH)2		0	0	0	0	0																		C14	0.85174
C10:1-OH	0						C14:1-(OH)2			0	0	0	0	0																	C16	0
C10:2-OH	0						C12:1-(OH)2				0	0	0																		C18	0
C10-(OH)2	0						C10:1-(OH)2					0
C10:1-(OH)2	0						C8:1-(OH)2																									100
	49.8189						C18:2-(OH)2		0
							C16:2-(OH)2			0
wenn R2							C14:2-(OH)2
C8	31.571						C12:2-(OH)2
C8:1	0						C10:2-(OH)2
C8:2	0						C8:2-(OH)2
C8-OH	0
C8:1-OH	0
C8:2-OH	0
C8-(OH)2
C8:1-(OH)2
wenn R2
C6	0
	31.571
	100		0
wenn R1
C12	0
C10	0
C8	0
C6	0
C4	0
C2	0
	0		0
					Um1 Um2	1.23	35.13	49.97	11.96	1.68	0.03	0		0	0.07	0.84	0.23	50.19	47.63	1.04
			mit ungesättigten und oxidierten Fettsäuren (LC_090)			R2								R1
						C18	C16	C14	C12	C10	C8	C6		C14	C12	C10	C8	C6	C4	C2
					Dmat1	4.14	35.14	45.24	14.23	1.25	0	0		0	0	0	0.6	74.19	22.28	2.93
					Uh1 Uh2	2.88	43.63	49.59	3.73	0.17	0	0		0	0.17	0.71	0.35	42.36	56.2	0.21
					Pa1 Pa2	0	0.34	4.63	30.88	46.35	17.8	0		0	1.14	39.4	51.2	8.26	0	0
					Uh1 Pa2	0	0	0	1.03	35.9	60.67	2.4		0	0	1.05	2.55	64.61	29.34	2.45
					Pa1 Uh2	6.73	41.72	45.64	4.17	1.74	0	0		0.31	6.57	48.03	35.14	7.49	0.71	0
			nur gesättigte Fettsäuren (LC_086?)			R2								R1
						C18	C16	C14	C12	C10	C8	C6		C14	C12	C10	C8	C6	C4	C2
					Dmat1	1.18	16.87	30.54	43.69	7.29	0.44	0		0	0	0	0.14	62.16	35.95	1.76
					Uh1 Uh2	3.81	35.21	32.35	28.64	0	0	0		0	0	0.72	13.03	43.47	42.79	0
					Pa1 Pa2	0	0.2	2.85	23.44	45.47	28.04	0		0	1.04	30.88	53.56	14.18	0.38	0
					Uh1 Pa2	0	0	0	0.02	34.27	63.56	2.15		0	0	3.7	10.35	53.86	30.13	1.97
					Pa1 Uh2	3.52	37.79	39.91	17.7	1.08	0	0		0	12.4	55.48	26.17	5.41	0.24	0
			nur gesättigte Fettsäuren (LC_091)			R2								R1
						C18	C16	C14	C12	C10	C8	C6		C14	C12	C10	C8	C6	C4	C2
					Dmat1
					Uh1 Uh2
					Pa1 Pa2
					Uh1 Pa2
					Pa1 Uh2		38.32	31.89	22.51	7.28					12.54	41.6	37.07	8.33	0.46
[truncated: 24 more columns]

## Sheet: Fig.4a6
LC086_Bö4_Dmat1
	C10
	555 (C10:2)									557 (C10:1)									559 (C10)								10300000	571 (C10:2-OH)									573 (C10:1-OH)									575 (C10-OH)
	C18	C16	C14	C12	C10	C8	C6	C4	C2	C18	C16	C14	C12	C10	C8	C6	C4	C2	C18	C16	C14	C12	C10	C8	C6	C4	C2	C18	C16	C14	C12	C10	C8	C6	C4	C2	C18	C16	C14	C12	C10	C8	C6	C4	C2	C18	C16	C14	C12
																								96	9
dWasser																								94	6
Summe	0	0	0	0	0	0	0	0	0	0	0	0	0	0	0	0	0	0	0	0	0	0	0	1957000000	154500000	0	0	0	0	0	0	0	0	0	0	0	0	0	0	0	0	0	0	0	0	0	0	0	0
Prozent	0	0	0	0	0	0	0	0	0	0	0	0	0	0	0	0	0	0	0	0	0	0	0	9.80369	0.773976	0	0	0	0	0	0	0	0	0	0	0	0	0	0	0	0	0	0	0	0	0	0	0	0
	C12
	583 (C12:2)									585 (C12:1)									587 (C12)								16100000	599 (C12:2-OH)									601 (C12:1-OH)									603 (C12-OH)
	C18	C16	C14	C12	C10	C8	C6	C4	C2	C18	C16	C14	C12	C10	C8	C6	C4	C2	C18	C16	C14	C12	C10	C8	C6	C4	C2	C18	C16	C14	C12	C10	C8	C6	C4	C2	C18	C16	C14	C12	C10	C8	C6	C4	C2	C18	C16	C14	C12
																							16	100
dWasser																							13	85
Summe	0	0	0	0	0	0	0	0	0	0	0	0	0	0	0	0	0	0	0	0	0	0	466900000	2978500000	0	0	0	0	0	0	0	0	0	0	0	0	0	0	0	0	0	0	0	0	0	0	0	0	0
Prozent	0	0	0	0	0	0	0	0	0	0	0	0	0	0	0	0	0	0	0	0	0	0	2.33896	14.9209	0	0	0	0	0	0	0	0	0	0	0	0	0	0	0	0	0	0	0	0	0	0	0	0	0
	C14
	611 (C14:2)									613 (C14:1)									615 (C14)								22900000	627 (C14:2-OH)									629 (C14:1-OH)									631 (C14-OH)
	C18	C16	C14	C12	C10	C8	C6	C4	C2	C18	C16	C14	C12	C10	C8	C6	C4	C2	C18	C16	C14	C12	C10	C8	C6	C4	C2	C18	C16	C14	C12	C10	C8	C6	C4	C2	C18	C16	C14	C12	C10	C8	C6	C4	C2	C18	C16	C14	C12
Dmat1																							44	80
dWasser																							36	64
Summe	0	0	0	0	0	0	0	0	0	0	0	0	0	0	0	0	0	0	0	0	0	0	1832000000	3297600000	0	0	0	0	0	0	0	0	0	0	0	0	0	0	0	0	0	0	0	0	0	0	0	0	0
Prozent	0	0	0	0	0	0	0	0	0	0	0	0	0	0	0	0	0	0	0	0	0	0	9.1775	16.5195	0	0	0	0	0	0	0	0	0	0	0	0	0	0	0	0	0	0	0	0	0	0	0	0	0
	C16
	639 (C16:2)									641 (C16:1)									643 (C16)								24400000	655 (C16:2-OH)									657 (C16:1-OH)									659 (C16-OH)
	C18	C16	C14	C12	C10	C8	C6	C4	C2	C18	C16	C14	C12	C10	C8	C6	C4	C2	C18	C16	C14	C12	C10	C8	C6	C4	C2	C18	C16	C14	C12	C10	C8	C6	C4	C2	C18	C16	C14	C12	C10	C8	C6	C4	C2	C18	C16	C14	C12
Dmat1																						10	100
dWasser																						8	80
Summe	0	0	0	0	0	0	0	0	0	0	0	0	0	0	0	0	0	0	0	0	0	439200000	4392000000	0	0	0	0	0	0	0	0	0	0	0	0	0	0	0	0	0	0	0	0	0	0	0	0	0	0
Prozent	0	0	0	0	0	0	0	0	0	0	0	0	0	0	0	0	0	0	0	0	0	2.20019	22.0019	0	0	0	0	0	0	0	0	0	0	0	0	0	0	0	0	0	0	0	0	0	0	0	0	0	0
	C18
	667 (C18:2)									669 (C18:1)									671 (C18)								15000000	683 (C18:2-OH)									685 (C18:1-OH)									687 (C18-OH)
	C18	C16	C14	C12	C10	C8	C6	C4	C2	C18	C16	C14	C12	C10	C8	C6	C4	C2	C18	C16	C14	C12	C10	C8	C6	C4	C2	C18	C16	C14	C12	C10	C8	C6	C4	C2	C18	C16	C14	C12	C10	C8	C6	C4	C2	C18	C16	C14	C12
Dmat1																						100	50
dWasser																						66	33
Summe	0	0	0	0	0	0	0	0	0	0	0	0	0	0	0	0	0	0	0	0	0	2490000000	1245000000	0	0	0	0	0	0	0	0	0	0	0	0	0	0	0	0	0	0	0	0	0	0	0	0	0	0
Prozent	0	0	0	0	0	0	0	0	0	0	0	0	0	0	0	0	0	0	0	0	0	12.4738	6.23689	0	0	0	0	0	0	0	0	0	0	0	0	0	0	0	0	0	0	0	0	0	0	0	0	0	0
	C20
	695 (C20:2)									697 (C20:1)									699 (C20)								3070000	711 (C20:2-OH)									713 (C20:1-OH)									715 (C20-OH)
	C18	C16	C14	C12	C10	C8	C6	C4	C2	C18	C16	C14	C12	C10	C8	C6	C4	C2	C18	C16	C14	C12	C10	C8	C6	C4	C2	C18	C16	C14	C12	C10	C8	C6	C4	C2	C18	C16	C14	C12	C10	C8	C6	C4	C2	C18	C16	C14	C12
Dmat1																					20	22	90
dWasser																					15	16	68
Summe	0	0	0	0	0	0	0	0	0	0	0	0	0	0	0	0	0	0	0	0	107450000	116660000	485060000	0	0	0	0	0	0	0	0	0	0	0	0	0	0	0	0	0	0	0	0	0	0	0	0	0	0
Prozent	0	0	0	0	0	0	0	0	0	0	0	0	0	0	0	0	0	0	0	0	0.538276	0.584414	2.42993	0	0	0	0	0	0	0	0	0	0	0	0	0	0	0	0	0	0	0	0	0	0	0	0	0	0
	C22
	723 (C22:2)									725 (C22:1)									727 (C22)									739 (C22:2-OH)									741 (C22:1-OH)									743 (C22-OH)
	C18	C16	C14	C12	C10	C8	C6	C4	C2	C18	C16	C14	C12	C10	C8	C6	C4	C2	C18	C16	C14	C12	C10	C8	C6	C4	C2	C18	C16	C14	C12	C10	C8	C6	C4	C2	C18	C16	C14	C12	C10	C8	C6	C4	C2	C18	C16	C14	C12
Dmat1
dWasser
Summe	0	0	0	0	0	0	0	0	0	0	0	0	0	0	0	0	0	0	0	0	0	0	0	0	0	0	0	0	0	0	0	0	0	0	0	0	0	0	0	0	0	0	0	0	0	0	0	0	0
Prozent	0	0	0	0	0	0	0	0	0	0	0	0	0	0	0	0	0	0	0	0	0	0	0	0	0	0	0	0	0	0	0	0	0	0	0	0	0	0	0	0	0	0	0	0	0	0	0	0	0
	C24
	751 (C24:2)									753 (C24:1)									755 (C24)									767 (C24:2-OH)									769 (C24:1-OH)									771 (C24-OH)
	C18	C16	C14	C12	C10	C8	C6	C4	C2	C18	C16	C14	C12	C10	C8	C6	C4	C2	C18	C16	C14	C12	C10	C8	C6	C4	C2	C18	C16	C14	C12	C10	C8	C6	C4	C2	C18	C16	C14	C12	C10	C8	C6	C4	C2	C18	C16	C14	C12
Dmat1
dWasser
Summe	0	0	0	0	0	0	0	0	0	0	0	0	0	0	0	0	0	0	0	0	0	0	0	0	0	0	0	0	0	0	0	0	0	0	0	0	0	0	0	0	0	0	0	0	0	0	0	0	0
Prozent	0	0	0	0	0	0	0	0	0	0	0	0	0	0	0	0	0	0	0	0	0	0	0	0	0	0	0	0	0	0	0	0	0	0	0	0	0	0	0	0	0	0	0	0	0	0	0	0	0
	C26
	779 (C26:2)									781 (C26:1)									783 (C26)									795 (C26:2-OH)									797 (C26:1-OH)									799 (C26-OH)
	C18	C16	C14	C12	C10	C8	C6	C4	C2	C18	C16	C14	C12	C10	C8	C6	C4	C2	C18	C16	C14	C12	C10	C8	C6	C4	C2	C18	C16	C14	C12	C10	C8	C6	C4	C2	C18	C16	C14	C12	C10	C8	C6	C4	C2	C18	C16	C14	C12
Dmat1
dWasser
Summe	0	0	0	0	0	0	0	0	0	0	0	0	0	0	0	0	0	0	0	0	0	0	0	0	0	0	0	0	0	0	0	0	0	0	0	0	0	0	0	0	0	0	0	0	0	0	0	0	0
Prozent	0	0	0	0	0	0	0	0	0	0	0	0	0	0	0	0	0	0	0	0	0	0	0	0	0	0	0	0	0	0	0	0	0	0	0	0	0	0	0	0	0	0	0	0	0	0	0	0	0
	C28
	807 (C28:2)									809 (C28:1)									811 (C28)									823 (C28:2-OH)									825 (C28:1-OH)									827 (C28-OH)
	C18	C16	C14	C12	C10	C8	C6	C4	C2	C18	C16	C14	C12	C10	C8	C6	C4	C2	C18	C16	C14	C12	C10	C8	C6	C4	C2	C18	C16	C14	C12	C10	C8	C6	C4	C2	C18	C16	C14	C12	C10	C8	C6	C4	C2	C18	C16	C14	C12
Dmat1
dWasser
Summe	0	0	0	0	0	0	0	0	0	0	0	0	0	0	0	0	0	0	0	0	0	0	0	0	0	0	0	0	0	0	0	0	0	0	0	0	0	0	0	0	0	0	0	0	0	0	0	0	0
Prozent	0	0	0	0	0	0	0	0	0	0	0	0	0	0	0	0	0	0	0	0	0	0	0	0	0	0	0	0	0	0	0	0	0	0	0	0	0	0	0	0	0	0	0	0	0	0	0	0	0
								C2	C4	C6	C8	C10	C12	C14	C6:1	C8:1	C10:1	C12:1	C6-OH	C8-OH	C10-OH	C12-OH	C6:1-OH	C8:1-OH	C10:1-OH	C12:1-OH
							C18	0	0	0	0	0
C18	0						C16	0	0	0	0	0	0
C18:1	0						C14	0	0	0.538276	0	0	0	0
C18:2	0						C12	0	2.20019	12.4738	0.584414	0	0
C18-OH	0						C10	2.33896	9.1775	22.0019	6.23689	2.42993
C18:1-OH	0						C8	9.80369	14.9209	16.5195	0
C18:2-OH	0						C6		0.773976	0
C18-(OH)2	0						C18:1	0	0	0	0	0																		MEL-A								MEL-C
C18:1-(OH)2	0						C16:1	0	0	0	0	0	0
	0						C14:1	0	0	0	0	0	0	0																		Mac3	MW	VR1	VR2					Mac3	MW	VR1	VR2
							C12:1	0	0	0	0	0	0																	R1	C2	12.1426	14.849	18.477	11.221			R1	C2	56.0134	59.9806	66.7036	53.2576
C16	0						C10:1	0	0	0	0	0																			C4	27.0726	22.414	22.2211	22.6068				C4	21.3365	16.651	15.4641	17.8379
C16:1	0						C8:1	0	0	0	0																				C6	51.5335	50.8858	47.0839	54.6876				C6	20.8883	21.4458	15.3507	27.541
C16:2	0						C18:2	0	0	0	0	0																			C8	6.8213	8.22763	7.53337	8.92189				C8	1.57677	1.71792	2.15629	1.27956
C16-OH	0						C16:2	0	0	0	0	0	0																		C10	2.42993	3.62363	4.68457	2.56269				C10	0.185033	0.20464	0.325261	0.0840185
C16:1-OH	0						C14:2	0	0	0	0	0	0	0																	C12	0	0	0	0				C12	0	0	0	0
C16:2-OH	0						C12:2	0	0	0	0	0	0																		C14	0		0	0				C14	0	0	0	0
C16-(OH)2	0						C10:2	0	0	0	0	0
C16:1-(OH)2	0						C8:2	0	0	0	0																						100							100			100
	0						C18-OH	0	0	0	0	0
							C16-OH	0	0	0	0	0	0
C14	0.538276						C14-OH	0	0	0	0	0	0	0
C14:1	0						C12-OH	0	0	0	0	0	0
C14:2	0						C10-OH	0	0	0	0	0
C14-OH	0						C8-OH	0	0	0	0
C14:1-OH	0						C18:1-OH	0	0	0	0	0
C14:2-OH	0						C16:1-OH	0	0	0	0	0	0
C14-(OH)2	0						C14:1-OH	0	0	0	0	0	0	0
C14:1-(OH)2	0						C12:1-OH	0	0	0	0	0	0
	0.538276						C10:1-OH	0	0	0	0	0
							C8:1-OH	0	0	0	0
C12	15.2584						C18:2-OH	0	0	0	0	0
C12:1	0						C16:2-OH	0	0	0	0	0	0
C12:2	0						C14:2-OH	0	0	0	0	0	0	0															100
C12-OH	0						C12:2-OH	0	0	0	0	0	0
C12:1-OH	0						C10:2-OH	0	0	0	0	0
C12:2-OH	0						C8:2-OH	0	0	0	0
C12-(OH)2	0						C18-(OH)2	0	0	0	0	0
C12:1-(OH)2	0						C16-(OH)2		0	0	0	0	0
	15.2584						C14-(OH)2			0	0	0	0	0
							C12-(OH)2				0	0	0																	R2	C6	0.773976	0.4963	0	0.9926			R2	C6	5.45973	3.74196	1.59574	5.88818
C10	42.1852						C10-(OH)2					0																			C8	41.2441	39.258	31.571	46.9449				C8	68.574	66.6551	62.5674	70.7429
C10:1	0						C8-(OH)2																								C10	42.1852	45.9233	49.8189	42.0278				C10	25.3247	28.7618	34.5924	22.9312
C10:2	0						C18:1-(OH)2	0	0	0	0	0																			C12	15.2584	13.6481	17.7584	9.53772				C12	0.641637	0.841148	1.24453	0.437768
C10-OH	0						C16:1-(OH)2		0	0	0	0	0																		C14	0.538276	0.674373	0.85174	0.497006				C14	0	0	0	0
C10:1-OH	0						C14:1-(OH)2			0	0	0	0	0																	C16	0	0	0	0				C16	0	0	0	0
C10:2-OH	0						C12:1-(OH)2				0	0	0																		C18	0		0	0				C18	0	0	0	0
C10-(OH)2	0						C10:1-(OH)2					0
C10:1-(OH)2	0						C8:1-(OH)2																										100
	42.1852						C18:2-(OH)2		0
							C16:2-(OH)2			0
wenn R2							C14:2-(OH)2
C8	41.2441						C12:2-(OH)2
C8:1	0						C10:2-(OH)2																								Mac3	Mac3_TIIR				Mac3	Mac3_TIIR
C8:2	0						C8:2-(OH)2																						R1	C2	12.1426	14.849		R2	C6	0.773976	0.4963
C8-OH	0																													C4	27.0726	22.414			C8	41.2441	39.258
C8:1-OH	0																													C6	51.5335	50.8858			C10	42.1852	45.9233
C8:2-OH	0																													C8	6.8213	8.22763			C12	15.2584	13.6481
C8-(OH)2																														C10	2.42993	3.62363			C14	0.538276	0.674373
C8:1-(OH)2																														C12	0	0			C16	0	0
wenn R2
C6	0
	41.2441
	99.226		0																												Mac3	Mac3_TIIR				Mac3	Mac3_TIIR
																													R1	C2	12.1426	14.849		R2	C6	0.773976	0.4963
																														C4	27.0726	22.414			C8	41.2441	39.258
wenn R1																														C6	51.5335	50.8858			C10	42.1852	45.9233
C12	0																													C8	6.8213	8.22763			C12	15.2584	13.6481
																														C10	2.42993	3.62363			C14	0.538276	0.674373
C10	0																													C12	0	0			C16	0	0
C8	0
C6	0
C4	0
C2	0
	0		0
					Um1 Um2	1.23	35.13	49.97	11.96	1.68	0.03	0		0	0.07	0.84	0.23	50.19	47.63	1.04
			mit ungesättigten und oxidierten Fettsäuren (LC_090)			R2								R1
						C18	C16	C14	C12	C10	C8	C6		C14	C12	C10	C8	C6	C4	C2
					Dmat1	4.14	35.14	45.24	14.23	1.25	0	0		0	0	0	0.6	74.19	22.28	2.93
					Uh1 Uh2	2.88	43.63	49.59	3.73	0.17	0	0		0	0.17	0.71	0.35	42.36	56.2	0.21
					Pa1 Pa2	0	0.34	4.63	30.88	46.35	17.8	0		0	1.14	39.4	51.2	8.26	0	0
					Uh1 Pa2	0	0	0	1.03	35.9	60.67	2.4		0	0	1.05	2.55	64.61	29.34	2.45
					Pa1 Uh2	6.73	41.72	45.64	4.17	1.74	0	0		0.31	6.57	48.03	35.14	7.49	0.71	0
			nur gesättigte Fettsäuren (LC_086?)			R2								R1
						C18	C16	C14	C12	C10	C8	C6		C14	C12	C10	C8	C6	C4	C2
					Dmat1	1.18	16.87	30.54	43.69	7.29	0.44	0		0	0	0	0.14	62.16	35.95	1.76
					Uh1 Uh2	3.81	35.21	32.35	28.64	0	0	0		0	0	0.72	13.03	43.47	42.79	0
					Pa1 Pa2	0	0.2	2.85	23.44	45.47	28.04	0		0	1.04	30.88	53.56	14.18	0.38	0
					Uh1 Pa2	0	0	0	0.02	34.27	63.56	2.15		0	0	3.7	10.35	53.86	30.13	1.97
					Pa1 Uh2	3.52	37.79	39.91	17.7	1.08	0	0		0	12.4	55.48	26.17	5.41	0.24	0
			nur gesättigte Fettsäuren (LC_091)			R2								R1
						C18	C16	C14	C12	C10	C8	C6		C14	C12	C10	C8	C6	C4	C2
					Dmat1
					Uh1 Uh2
					Pa1 Pa2
					Uh1 Pa2
					Pa1 Uh2		38.32	31.89	22.51	7.28					12.54	41.6	37.07	8.33	0.46
[truncated: 24 more columns]

[truncated: 19 more sheets: Fig. 4f, Fig. 4g, Fig. 5a, Fig. 5b, Fig. 5e, Fig. 5f, Fig. 5g, Fig. S2b, Fig. S4b, Fig. S4c, Fig. S5b, Fig. S5c, Fig. S5e, Fig. S6a, Fig. S6d, Fig. S7b, Fig. S8, Fig. S9, Fig. S10]
